# Supplementary material for: EBR and JA regulate aroma substance biosynthesis in ‘Ruidu Hongyu’ grapevine berries by transcriptome and metabolite combined analysis
Source: Front Plant Sci. 2023 Jun 6;14:1185049. doi: 10.3389/fpls.2023.1185049 (PMC10279965; doi:10.3389/fpls.2023.1185049)
Supplement: Supplementary file 4 [file DataSheet_1.zip]

Archive with 4 entries (4 files):
- attributes.tsv
- Experimental data.xlsx
- metadata-12941448-processed-ok.tsv
- qRTPCR results.xlsx
