# Supplementary material for: EBR and JA regulate aroma substance biosynthesis in ‘Ruidu Hongyu’ grapevine berries by transcriptome and metabolite combined analysis
Source: Front Plant Sci. 2023 Jun 6;14:1185049. doi: 10.3389/fpls.2023.1185049 (PMC10279965; doi:10.3389/fpls.2023.1185049)
Supplement: Supplementary file 4 [file DataSheet_1.zip › attributes.tsv]

accession	message	sample_name	sample_title	bioproject_accession	organism	isolate	cultivar	ecotype	age	dev_stage	geo_loc_name	tissue	biomaterial_provider	cell_line	cell_type	collected_by	collection_date	culture_collection	disease	disease_stage	genotype	growth_protocol	height_or_length	isolation_source	lat_lon	phenotype	population	sample_type	sex	specimen_voucher	temp	treatment	description	replicate
SAMN33708531	Successfully loaded	C11(Vitis vinifera L.)	C11		Vitis vinifera	berry	Ruidu hongyu	china	6	verasion	China: Guangxi	berry																						C11
SAMN33708532	Successfully loaded	C12(Vitis vinifera L.)	C12		Vitis vinifera	berry	Ruidu hongyu	china	6	verasion	China: Guangxi	berry																						C12
SAMN33708533	Successfully loaded	C13(Vitis vinifera L.)	C13		Vitis vinifera	berry	Ruidu hongyu	china	6	verasion	China: Guangxi	berry																						C13
SAMN33708534	Successfully loaded	B11(Vitis vinifera L.)	B11		Vitis vinifera	berry	Ruidu hongyu	china	6	verasion	China: Guangxi	berry																						B11
SAMN33708535	Successfully loaded	B12(Vitis vinifera L.)	B12		Vitis vinifera	berry	Ruidu hongyu	china	6	verasion	China: Guangxi	berry																						B12
SAMN33708536	Successfully loaded	B13(Vitis vinifera L.)	B13		Vitis vinifera	berry	Ruidu hongyu	china	6	verasion	China: Guangxi	berry																						B13
SAMN33708537	Successfully loaded	J11(Vitis vinifera L.)	J11		Vitis vinifera	berry	Ruidu hongyu	china	6	verasion	China: Guangxi	berry																						J11
SAMN33708538	Successfully loaded	J12(Vitis vinifera L.)	J12		Vitis vinifera	berry	Ruidu hongyu	china	6	verasion	China: Guangxi	berry																						J12
SAMN33708539	Successfully loaded	J13(Vitis vinifera L.)	J13		Vitis vinifera	berry	Ruidu hongyu	china	6	verasion	China: Guangxi	berry																						J13
SAMN33708540	Successfully loaded	BB11(Vitis vinifera L.)	BB11		Vitis vinifera	berry	Ruidu hongyu	china	6	verasion	China: Guangxi	berry																						BB11
SAMN33708541	Successfully loaded	BB12(Vitis vinifera L.)	BB12		Vitis vinifera	berry	Ruidu hongyu	china	6	verasion	China: Guangxi	berry																						BB12
SAMN33708542	Successfully loaded	BB13(Vitis vinifera L.)	BB13		Vitis vinifera	berry	Ruidu hongyu	china	6	verasion	China: Guangxi	berry																						BB13
SAMN33708543	Successfully loaded	JD11(Vitis vinifera L.)	JD11		Vitis vinifera	berry	Ruidu hongyu	china	6	verasion	China: Guangxi	berry																						JD11
SAMN33708544	Successfully loaded	JD12(Vitis vinifera L.)	JD12		Vitis vinifera	berry	Ruidu hongyu	china	6	verasion	China: Guangxi	berry																						JD12
SAMN33708545	Successfully loaded	JD13(Vitis vinifera L.)	JD13		Vitis vinifera	berry	Ruidu hongyu	china	6	verasion	China: Guangxi	berry																						JD13
SAMN33708546	Successfully loaded	C21(Vitis vinifera L.)	C21		Vitis vinifera	berry	Ruidu hongyu	china	6	early maturity	China: Guangxi	berry																						C21
SAMN33708547	Successfully loaded	C22(Vitis vinifera L.)	C22		Vitis vinifera	berry	Ruidu hongyu	china	6	early maturity	China: Guangxi	berry																						C22
SAMN33708548	Successfully loaded	C23(Vitis vinifera L.)	C23		Vitis vinifera	berry	Ruidu hongyu	china	6	early maturity	China: Guangxi	berry																						C23
SAMN33708549	Successfully loaded	B21(Vitis vinifera L.)	B21		Vitis vinifera	berry	Ruidu hongyu	china	6	early maturity	China: Guangxi	berry																						B21
SAMN33708550	Successfully loaded	B22(Vitis vinifera L.)	B22		Vitis vinifera	berry	Ruidu hongyu	china	6	early maturity	China: Guangxi	berry																						B22
SAMN33708551	Successfully loaded	B23(Vitis vinifera L.)	B23		Vitis vinifera	berry	Ruidu hongyu	china	6	early maturity	China: Guangxi	berry																						B23
SAMN33708552	Successfully loaded	J21(Vitis vinifera L.)	J21		Vitis vinifera	berry	Ruidu hongyu	china	6	early maturity	China: Guangxi	berry																						J21
SAMN33708553	Successfully loaded	J22(Vitis vinifera L.)	J22		Vitis vinifera	berry	Ruidu hongyu	china	6	early maturity	China: Guangxi	berry																						J22
SAMN33708554	Successfully loaded	J23(Vitis vinifera L.)	J23		Vitis vinifera	berry	Ruidu hongyu	china	6	early maturity	China: Guangxi	berry																						J23
SAMN33708555	Successfully loaded	BB21(Vitis vinifera L.)	BB21		Vitis vinifera	berry	Ruidu hongyu	china	6	early maturity	China: Guangxi	berry																						BB21
SAMN33708556	Successfully loaded	BB22(Vitis vinifera L.)	BB22		Vitis vinifera	berry	Ruidu hongyu	china	6	early maturity	China: Guangxi	berry																						BB22
SAMN33708557	Successfully loaded	BB23(Vitis vinifera L.)	BB23		Vitis vinifera	berry	Ruidu hongyu	china	6	early maturity	China: Guangxi	berry																						BB23
SAMN33708558	Successfully loaded	JD21(Vitis vinifera L.)	JD21		Vitis vinifera	berry	Ruidu hongyu	china	6	early maturity	China: Guangxi	berry																						JD21
SAMN33708559	Successfully loaded	JD22(Vitis vinifera L.)	JD22		Vitis vinifera	berry	Ruidu hongyu	china	6	early maturity	China: Guangxi	berry																						JD22
SAMN33708560	Successfully loaded	JD23(Vitis vinifera L.)	JD23		Vitis vinifera	berry	Ruidu hongyu	china	6	early maturity	China: Guangxi	berry																						JD23
SAMN33708561	Successfully loaded	C31(Vitis vinifera L.)	C31		Vitis vinifera	berry	Ruidu hongyu	china	6	late maturity	China: Guangxi	berry																						C31
SAMN33708562	Successfully loaded	C32(Vitis vinifera L.)	C32		Vitis vinifera	berry	Ruidu hongyu	china	6	late maturity	China: Guangxi	berry																						C32
SAMN33708563	Successfully loaded	C33(Vitis vinifera L.)	C33		Vitis vinifera	berry	Ruidu hongyu	china	6	late maturity	China: Guangxi	berry																						C33
SAMN33708564	Successfully loaded	B31(Vitis vinifera L.)	B31		Vitis vinifera	berry	Ruidu hongyu	china	6	late maturity	China: Guangxi	berry																						B31
SAMN33708565	Successfully loaded	B32(Vitis vinifera L.)	B32		Vitis vinifera	berry	Ruidu hongyu	china	6	late maturity	China: Guangxi	berry																						B32
SAMN33708566	Successfully loaded	B33(Vitis vinifera L.)	B33		Vitis vinifera	berry	Ruidu hongyu	china	6	late maturity	China: Guangxi	berry																						B33
SAMN33708567	Successfully loaded	J31(Vitis vinifera L.)	J31		Vitis vinifera	berry	Ruidu hongyu	china	6	late maturity	China: Guangxi	berry																						J31
SAMN33708568	Successfully loaded	J32(Vitis vinifera L.)	J32		Vitis vinifera	berry	Ruidu hongyu	china	6	late maturity	China: Guangxi	berry																						J32
SAMN33708569	Successfully loaded	J33(Vitis vinifera L.)	J33		Vitis vinifera	berry	Ruidu hongyu	china	6	late maturity	China: Guangxi	berry																						J33
SAMN33708570	Successfully loaded	BB31(Vitis vinifera L.)	BB31		Vitis vinifera	berry	Ruidu hongyu	china	6	late maturity	China: Guangxi	berry																						BB31
SAMN33708571	Successfully loaded	BB32(Vitis vinifera L.)	BB32		Vitis vinifera	berry	Ruidu hongyu	china	6	late maturity	China: Guangxi	berry																						BB32
SAMN33708572	Successfully loaded	BB33(Vitis vinifera L.)	BB33		Vitis vinifera	berry	Ruidu hongyu	china	6	late maturity	China: Guangxi	berry																						BB33
SAMN33708573	Successfully loaded	JD31(Vitis vinifera L.)	JD31		Vitis vinifera	berry	Ruidu hongyu	china	6	late maturity	China: Guangxi	berry																						JD31
SAMN33708574	Successfully loaded	JD32(Vitis vinifera L.)	JD32		Vitis vinifera	berry	Ruidu hongyu	china	6	late maturity	China: Guangxi	berry																						JD32
SAMN33708575	Successfully loaded	JD33(Vitis vinifera L.)	JD33		Vitis vinifera	berry	Ruidu hongyu	china	6	late maturity	China: Guangxi	berry																						JD33
