# Supplementary material for: EBR and JA regulate aroma substance biosynthesis in ‘Ruidu Hongyu’ grapevine berries by transcriptome and metabolite combined analysis
Source: Front Plant Sci. 2023 Jun 6;14:1185049. doi: 10.3389/fpls.2023.1185049 (PMC10279965; doi:10.3389/fpls.2023.1185049)
Supplement: Supplementary file 4 [file DataSheet_1.zip › Experimental data.xlsx]

## Sheet: Aroma substances
(2-Aziridinylethyl)amine													CK1
时期	Mean	SD		时期	Mean	SD		时期	Mean	SD				Myrcene	Trans-rose oxide	cis-3-Hexen-1-ol	Trans-Linalool oxide	1-Octen-3-ol	Nerol oxide	1-Hexanol, 2-ethyl	Vanillin	Linalool	Hotrienol	Crotyl alcohol	Terpineol	Neral	Vanillyl Alcohol	Nerol	isogeraniol	Geraniol	Geranic acid
CK1	0	0		CK4	1.01318	0.191677		CK5	1.44869	0.38269			1	13312537	391481	4247048	926150	390024	2165955	2088358	1971525		8051828	830770	830770	802962	7612707	271348	1449542	314205
BR1	0	0		BR4	0.771281	0.0429443		BR5	0.504246	0.134373			2	11140888	398598	4245333	961541	479957	2467331	1880016	2332590		8154380	865733	816248	785179	8401444	168227	1568989	252829
BB1	0.118421	0.00968731		BB4	0.886535	0.313948		BB5	0.399505	0.170688			3
JA1	0.18775	0.0577489		JA4	0.259666	0.00423199		JA5	0.528203	0.240617			4
JD1	0.0745473	0		JD4	0.666044	0.4579		JD5	0.284506	0.798649			Mean	1.22267e+07	395040	4.24619e+06	943846	434990	2316643	1984187	2.15206e+06	#DIV/0!	8103104	848252	823509	794070	8.00708e+06	219788	1.50927e+06	283517
Hexanal													sd	1.53559e+06	5032.48	1212.69	25025.2	63592.2	213105	147320	255312	#DIV/0!	72515.2	24722.6	10268.6	12574.5	557721	72917.6	84461.8	43399.4
时期	Mean	SD		时期	Mean	SD		时期	Mean	SD				0.310745	0.01004	0.107918	0.023988	0.0110554	0.058878	0.0504286	0.054695	#DIV/0!	0.205942	0.043117	0.0418593	0.040363	0.407003	0.0111719	0.0767166	0.0144113
CK1	0.981974	0		CK4	3.58651	0.266129		CK5	3.54286	0.480937			BR1
BR1	1.12436	0.0519977		BR4	3.8732	0.498695		BR5	4.60717	1.3662				月桂烯	玫瑰醚	叶醇	反-氧化芳樟醇	蘑菇醇	橙花醚	异辛醇	香草醛	里那醇	芳樟醇	松油醇	柠檬醛	香草醇	橙花醇	异香叶醇	香叶	牻牛儿酸
BB1	0.528667	0.049807		BB4	3.19515	0.317391		BB5	3.34043	0.184432			1	2737806	3191721	1336595	287919	289839	2859839	1215615	2451400		11406427	1173796	117379	440142	4376602	31274	481177	462907
JA1	0.998157	0.601311		JA4	3.26208	0.0610887		JA5	3.48803	0.374465			2	2764001	2988709	1389228	241240	298938	3789623	1425532	2425532		14455114	1924301	114528	622062	3867864	38932	527579	480952
JD1	1.12628	0.0578044		JD4	3.8716	0.251292		JD5	3.26049	0.21088			3	2889417	2928647	1117842	278362	278362	3482073	1688943	2359334		14840725	2440849	184615	535697	4117384	39254	524058	431684
2-Hexenal, (E)-													Mean	2.79707e+06	3036359	1.28122e+06	269174	289046	3.37718e+06	1.44336e+06	2.41209e+06	#DIV/0!	13567422	1.84632e+06	138841	532634	4.12062e+06	36486.7	510938	458514
时期	Mean	SD		时期	Mean	SD		时期	Mean	SD			sd	81036.3	137858	143917	24658.7	10310.9	473684	237167	47482.4	#DIV/0!	1.88138e+06	637116	39667.4	90998.7	254384	4517.17	25833.8	24926
CK1	4.79135	1.80371		CK4	4.12896	0.0266379		CK5	4.67025	0.501361			TIC: BR1-1.D\data.ms	0.0799812	0.0868234	0.036636	0.00769691	0.00826516	0.096569	0.0412724	0.0689727	#DIV/0!	1.16386	0.158384	0.0119103	0.0456913	0.353482	0.00312996	0.0438302	0.0393331
BR1	4.51538	0.0953393		BR4	5.17449	0.616095		BR5	6.02667	1.09481			BB1
BB1	2.40795	0.0868702		BB4	4.91646	0.42261		BB5	4.95175	0.437984				月桂烯	玫瑰醚	叶醇	反-氧化芳樟醇	蘑菇醇	橙花醚	异辛醇	香草醛	里那醇	芳樟醇	松油醇	柠檬醛	香草醇	橙花醇	异香叶醇	香叶	牻牛儿酸
JA1	4.94454	0.835655		JA4	5.45448	0.0275314		JA5	5.1841	0.516354			1	786695	4702586	4422283	223566	285677	4171827	2453753	5315572		29993133	2329640	225933	873491	5214472	1071183	736245	605194
JD1	4.5022	0.320916		JD4	5.52663	0.366063		JD5	4.90571	0.317739			2	813123	4728827	4459126	247330	271461	3734284	2905745	5014919		19769500	2405745	218583	874710	5418883	1022130	742919	609409
1-Hexanol													3	715179	4624672	4316303	241096	271096	4251801	2652583	5830544		24669851	2270081	226153	856183	5243889	1080038	741602	597281
时期	Mean	SD		时期	Mean	SD		时期	Mean	SD			MEAN	771666	4.68536e+06	4.39924e+06	237331	276078	4.05264e+06	2.67069e+06	5.38701e+06	#DIV/0!	24810828	2.33516e+06	223556	868128	5.29241e+06	1.05778e+06	740255	603961
CK1	0.072096	0		CK4	0.119647	0.00518408		CK5	0.145196	0.0208872			SD	50672.2	54171.7	74148	12321.3	8314.98	278587	226540	412479	#DIV/0!	5.11327e+06	68000	4308.44	10362.6	110508	31192.8	3534.93	6157.25
BR1	0.0935146	0		BR4	0.117749	0.0145606		BR5	0.145439	0.0208625				0.0102819	0.0624291	0.0586167	0.00316226	0.00367854	0.0539985	0.0355851	0.071778	#DIV/0!	0.991759	0.0933428	0.00893618	0.0347015	0.211553	0.0422826	0.0295901	0.024142
BB1	0.0657491	0.00572321		BB4	0.154985	0.030591		BB5	0.172043	0			JA1
JA1	0.143021	0.0157377		JA4	0.164221	0.00528144		JA5	0.174292	0				月桂烯	玫瑰醚	叶醇	反-氧化芳樟醇	蘑菇醇	橙花醚	异辛醇	香草醛	里那醇	芳樟醇	松油醇	柠檬醛	香草醇	橙花醇	异香叶醇	香叶	牻牛儿酸
JD1	0.178659	0.0218289		JD4	0.12857	0.00527332		JD5	0.115136	0			1	619624	3199087	3273061	282545	298174	3937111	2416395	6462606		19936240	1986102	22059	540637	6644650	1380661	804247	844696
Linalool													2	731772	3117810	3273175	271128	375054	4886788	2353811	6569389		26980484	2068207	24059	580921	6569389	1242128	942395	717152
时期	Mean	SD		时期	Mean	SD		时期	Mean	SD			3	693637	3046835	2948340	232248	481892	4818923	2345517	7762203		22149411	2319303	20654	578679	7213427	1599600	759977	617367
CK1	0.0735146	0		CK4	0.223786	0.0337677		CK5	0.299183	0.0300395			MEAN	681678	3121244	3.16486e+06	261974	385040	4.54761e+06	2.37191e+06	6.9314e+06		23022045	2.12454e+06	22257.3	566746	6.80916e+06	1407463	835540	726405
BR1	0.28151	0.131193		BR4	0.280772	0.0281799		BR5	0.625313	0.299781			SD	57022.5	76184.1	187511	26368.5	92265.2	529793	38749.7	721475		3.60229e+06	173596	1711.14	22638.5	352126	180237	95149.9	113947
BB1	0.0829375	0.00882938		BB4	0.223187	0.0991137		BB5	0.784027	0.130643			TIC: JA1-1.D\data.ms	0.020391	0.0933659	0.0946705	0.00783643	0.0115177	0.136033	0.0709509	0.207339	0	2.06598	0.190654	0.00199735	0.0508592	0.611047	0.126304	0.0749806	0.0651869
JA1	0.225513	0.0352451		JA4	0.207666	0.0871259		JA5	1.48566	0.16141			JD1
JD1	0.22983	0.0236057		JD4	0.46393	0.112465		JD5	0.494913	0.0728528				月桂烯	玫瑰醚	叶醇	反-氧化芳樟醇	蘑菇醇	橙花醚	异辛醇	香草醛	里那醇	芳樟醇	松油醇	柠檬醛	香草醇	橙花醇	异香叶醇	香叶	牻牛儿酸
1,5,7-Octatrien-3-ol, 3,7-dimethyl													1	267003	278481	1619977	356209	309200	5857901	1520563	5041330		642838	2439146	324570	813210	3632071	1382216	663375	720523
时期	Mean	SD		时期	Mean	SD		时期	Mean	SD			2	745499	369776	2218513	376061	327500	5856435	1465241	5376085		617614	2485728	328586	746200	4199638	1370174	603867	735294
CK1	0.368518	0.304028		CK4	0.127499	0.0118198		CK5	0.147135	0			3	542424	343342	1636235	335137	321590	6198820	1222231	4994625		603551	2477951	360075	782322	3782322	1395828	627136	766556
BR1	0.480643	0.17868		BR4	0.173716	0.0244104		BR5	0.264548	0			MEAN	518309	330533	1.82491e+06	355802	319430	5971052	1.40268e+06	5.13735e+06		621334	2.46761e+06	337744	780577	3.87134e+06	1.38274e+06	631459	740791
BB1	0.336445	0.0988161		BB4	0.0701066	0.0158988		BB5	0.195813	0.0474693			SD	240158	46976	340969	20465	9339.26	197254	158701	208068		19906	24953.9	19443.5	33539.1	294069	12835	29988.6	23503.7
JA1	0.694026	0.110496		JA4	0.106947	0		JA5	0.162826	0.0451246				0.0154095	0.00982684	0.054255	0.0105781	0.00949674	0.177521	0.041702	0.152735	0	0.0184724	0.220088	0.0301236	0.0696203	0.345288	0.123328	0.0563204	0.0660718
JD1	0.892125	0.105592		JD4	0.271398	0.0618162		JD5	0.241028	0			CK2
β-N-Acetylneuraminic acid, methyl ester-2-methyl-7,9-methyl-boronate-3,8-di(trimethylsilyl)-														月桂烯	玫瑰醚	叶醇	反-氧化芳樟醇	蘑菇醇	橙花醚	异辛醇	香草醛	里那醇	芳樟醇	松油醇	柠檬醛	香草醇	橙花醇	异香叶醇	香叶	牻牛儿酸
时期	Mean	SD		时期	Mean	SD		时期	Mean	SD			1	17584806	2598592	1094945	294244	518461	1630497	2069510	1820802		662776	248553	1123456	489610	7632889	821703	5482940	2525545
CK1	0	0		CK4	0.071252	0.0109269		CK5	0.109626	0.0476742			2	17598203	2859538	1430043	2834208	720909	1463988	1739704	2029221		786282	250047	1623890	978514	7666310	819289	6141934	2910869
BR1	0	0		BR4	0.197611	0.0610289		BR5	0.229767	0			3	17858034	2444461	1565568	2942360	652439	1422692	2013775	2105236		610608	262658	1062658	603515	7603515	848216	5648216	2619284
BB1	0.0701344	0.00459503		BB4	0.0392675	0.00909258		BB5	0.151644	0			MEAN	1.76803e+07	2634197	1.36352e+06	2023604	630603	1.50573e+06	1.941e+06	1.98509e+06		686555	253753	1.27e+06	690546	7634238	829736	5.7577e+06	2.68523e+06
JA1	0.219637	0.110496		JA4	0.0961344	0.0224476		JA5	0.0632588	0			SD	154027	209817	242261	1.49865e+06	102975	110010	176538	147264		90218.8	7748.34	307981	255808	31419.2	16049.6	342867	200949
JD1	0.183048	0		JD4	0.0483079	0.0203455		JD5	0.153088	0				0.579538	0.0863455	0.0446943	0.066331	0.0206703	0.0493557	0.0636233	0.0650685	0	0.0900175	0.0332707	0.166516	0.0905407	1.00096	0.108791	0.754918	0.352073
Geraniol													BR2
时期	Mean	SD		时期	Mean	SD		时期	Mean	SD				月桂烯	玫瑰醚	叶醇	反-氧化芳樟醇	蘑菇醇	橙花醚	异辛醇	香草醛	里那醇	芳樟醇	松油醇	柠檬醛	香草醇	橙花醇	异香叶醇	香叶	牻牛儿酸
CK1	0	0		CK4	0.184994	0.0110363		CK5	0.332177	0			1	1503201	1103856	596201	1424523	75621	179216	1550142	1377651		661453	446888	1034399	3313343	3594540	271764	5257365	1970244
BR1	0	0		BR4	0.192962	0.0137346		BR5	0.355905	0.0959757			2	1539517	1777730	504266	1103635	74543	184543	1453634	1942713		618731	484429	1429372	4060068	2684543	272517	6818340	1974519
BB1	0.0701344	0.00459503		BB4	0.152726	0		BB5	0.151536	0.0643722			3	1562990	1687820	755063	1502802	70566	161633	1003427	1388643		670958	488287	1378834	4378834	3134777	201155	6915445	1954514
JA1	0.219637	0.110496		JA4	0.162777	0.0188318		JA5	0.191886	0.0786721			4	470527	1851631	915653	1799871	73846	249699	2207211	1943200		809150	301766	2332210	3998151	4590470	689393	6831327	3380454
JD1	0.19796	0		JD4	0.211018	0.0398932		JD5	0.154828	0			MEAN	1.19101e+06	1.77239e+06	724994	1.46877e+06	72985	198625	1.55476e+06	1.75819e+06		699613	424827	1713472	4.14568e+06	3469930	387688	6.85504e+06	2.4365e+06
													SD	624068	82035.8	207335	349363	2123.71	45690.6	608230	320033		98390.5	106592	536438	204273	996185	263709	52716	817553
													TIC: BR4-1.D\data.ms	0.0318872	0.0474527	0.0194104	0.0393237	0.00195404	0.00531783	0.0416259	0.0470723	0	0.0187309	0.011374	0.0458752	0.110993	0.0929013	0.0103797	0.183532	0.0652329
													BB2
														月桂烯	玫瑰醚	叶醇	反-氧化芳樟醇	蘑菇醇	橙花醚	异辛醇	香草醛	里那醇	芳樟醇	松油醇	柠檬醛	香草醇	橙花醇	异香叶醇	香叶	牻牛儿酸
													1	3784677	3986174	114848	513400	1577540	1800532	1800532	1333283		673755	1038481	17243	1090363	4352362	1163003	3936222	314831
													2	3408536	4006594	257648	35345	1179161	1579161	1314900	1615397		664887	1001698	13997	819365	4720921	1073715	3747574	312051
													3	3542771	3745203	532890	63232	492325	1516232	1673793	1556670		640734	1081676	21100	954010	3750428	877207	3630785	311775
														3.57866e+06	3912657	301795	203992	1.08301e+06	1631975	1.59641e+06	1.50178e+06		659792	1.04062e+06	17446.7	954579	4.27457e+06	1037975	3771527	312886
													SD	190622	145378	212489	268317	548960	149327	251895	148851		17089.9	40031.8	3555.88	135500	489901	146212	154121	1690.35
														0.0983516	0.107531	0.00829417	0.00560628	0.0297641	0.0448512	0.0438737	0.165093	0	0.0725317	0.114396	0.00191793	0.104938	0.469908	0.114106	0.414608	0.0343959
													JA2
														月桂烯	玫瑰醚	叶醇	反-氧化芳樟醇	蘑菇醇	橙花醚	异辛醇	香草醛	里那醇	芳樟醇	松油醇	柠檬醛	香草醇	橙花醇	异香叶醇	香叶	牻牛儿酸
													1	1305160	619577	335172	219718	362789	1036486	1360420	186408		452334	314075	314075	632777	1664395	121224	2483648	52493
													2	1717827	730261	307475	633654	488405	1777118	1146196	146196		427192	363617	365731	681135	1292833	184276	2884276	59131
													3	1204957	615700	292807	394088	403328	1805059	2059393	168408		423546	329316	329316	620813	1676468	114352	2518684	60351
													MEAN	1.40931e+06	655179	311818	415820	418174	1.53955e+06	1522003	167004		434357	335669	336374	644908	1.54457e+06	139951	2.62887e+06	57325
													SD	271836	65051.5	21513.8	207822	64110.4	435894	477560	20142.7		15674.6	25374.7	26541.4	31938.4	218090	38540.3	221881	4228.86
														0.0421662	0.0196027	0.00932948	0.0124412	0.0125116	0.0460629	0.0455378	0.0049967	0	0.0129958	0.0301293	0.0301926	0.0578863	0.138639	0.0125618	0.235965	0.00514543
													JD2
														月桂烯	玫瑰醚	叶醇	反-氧化芳樟醇	蘑菇醇	橙花醚	异辛醇	香草醛	里那醇	芳樟醇	松油醇	柠檬醛	香草醇	橙花醇	异香叶醇	香叶	牻牛儿酸
													1	975351	1629289	590362	424567	213722	2889961	3561026	2709187		2186187	2664713	2664713	1267652	5510260	565863	6420908	537374
													2	1027945	2001456	527285	450002	233417	2080647	3107124	3202676		2876848	2986970	2289549	1154746	5190069	568713	6154105	597669
													3	1447625	2221616	547629	447629	258083	2845918	2845918	2845918		2245918	2790696	2790696	1195899	5914852	569055	6230726	530762
													MEAN	1150307	1950787	555092	440733	235074	2.60551e+06	3171356	2.91926e+06	#DIV/0!	2.43632e+06	2.81413e+06	2.58165e+06	1206099	5.53839e+06	567877	6.26858e+06	555268
													SD	258824	299397	32193.9	14050.1	22226.9	455077	361855	254788	#DIV/0!	382678	162401	260694	57139.9	363210	1752.54	137370	36868.6
														0.0378097	0.0641208	0.0182454	0.0144865	0.0077267	0.085641	0.10424	0.0959538	#DIV/0!	0.0800798	0.277494	0.254571	0.118931	0.546128	0.055997	0.61813	0.0547537
													CK3
														月桂烯	玫瑰醚	叶醇	反-氧化芳樟醇	蘑菇醇	橙花醚	异辛醇	香草醛	里那醇	芳樟醇	松油醇	柠檬醛	香草醇	橙花醇	异香叶醇	香叶	牻牛儿酸
													1	2412066	566390	591285	263169	204081	1061755	1289381	2827977		192075	669953	669953	316106	2361892	698487	4790860	149650
													2	2544764	515825	442402	211050	191325	1118397	1212201	2260045		184557	677849	633686	317696	2183880	642877	4612109	142877
													MEAN	2478415	541108	516844	237110	197703	1090076	1250791	2544011	#DIV/0!	188316	673901	651820	316901	2272886	670682	4.70148e+06	146264
													SD	93831.7	35754.9	105276	36853.7	9019.85	40051.9	54574.5	401589	#DIV/0!	5316.03	5583.32	25644.6	1124.3	125873	39322.2	126396	4789.23
														0.0754155	0.0164653	0.015727	0.00721499	0.00601589	0.0331698	0.0380602	0.0774115	#DIV/0!	0.00573025	0.0615182	0.0595025	0.0289289	0.207484	0.0612244	0.429183	0.0133519
													BR3
														月桂烯	玫瑰醚	叶醇	反-氧化芳樟醇	蘑菇醇	橙花醚	异辛醇	香草醛	里那醇	芳樟醇	松油醇	柠檬醛	香草醇	橙花醇	异香叶醇	香叶	牻牛儿酸
													1	2392002	4223849	809093	354553	354553	1454536	1654416	2846598		719706	1051849	93765	3730925	3376298	326083	10757963	1524963
													2	1765501	4622090	796569	316977	244068	1956468	1369517	2661144		740405	1321014	109224	3797252	3037937	413898	9324408	1318730
													3	1561588	3758423	766494	344821	344821	1460687	1205736	2696799		709704	1087902	146701	3758843	2916309	382898	9082898	1759912
													MEAN	1.90636e+06	4201454	790719	338784	314481	1623897	1.40989e+06	2734847	#DIV/0!	723272	1.15359e+06	116563	3762340	3.11018e+06	374293	9.72176e+06	1534535
													SD	432757	432269	21893.8	19501.9	61173	288031	227048	98407.5	#DIV/0!	15658	146111	27220.5	33301.5	238352	44535.4	905469	220747
														0.0627	0.138185	0.0260066	0.0111425	0.0103432	0.0534097	0.0463711	0.0899487	#DIV/0!	0.0237883	0.151765	0.015335	0.494971	0.409174	0.0492418	1.27899	0.201883
													BB3
														月桂烯	玫瑰醚	叶醇	反-氧化芳樟醇	蘑菇醇	橙花醚	异辛醇	香草醛	里那醇	芳樟醇	松油醇	柠檬醛	香草醇	橙花醇	异香叶醇	香叶	牻牛儿酸
													1	1615875	464916	81803	580211	890540	813936	984924	2087889		133973	2823885	2823885	54176	1928836	2525628	5932600	1325618
													2	1328196	627313	423004	335966	1450577	1723992	1143189	2272778		183542	2547318	2547318	595670	727921	2211625	7211625	1394085
													3	1089856	842324	438383	303677	1204110	1725005	1436389	3005125		218868	1854455	2854455	298485	3423831	228918	5998764	1694986
													MEAN	1.34464e+06	644851	314397	406618	1.18174e+06	1.42098e+06	1.18817e+06	2455264	#DIV/0!	178794	2.40855e+06	2741886	316110	2.02686e+06	1.65539e+06	6.381e+06	1471563
													SD	263395	189314	201579	151200	280688	525714	229069	485084	#DIV/0!	42646.2	499390	169193	271177	1.35063e+06	1.2453e+06	720106	196495
														0.040872	0.019601	0.00955646	0.0123596	0.0359205	0.0431923	0.0361158	0.0746307	#DIV/0!	0.00543467	0.292843	0.333372	0.0384342	0.246436	0.20127	0.775832	0.17892
													JA3
														月桂烯	玫瑰醚	叶醇	反-氧化芳樟醇	蘑菇醇	橙花醚	异辛醇	香草醛	里那醇	芳樟醇	松油醇	柠檬醛	香草醇	橙花醇	异香叶醇	香叶	牻牛儿酸
													1	1202941	779982	406133	251514	251514	2081330	1336496	3374671		5508839	250613	2466318	446808	4029014	421917	5570075	1286809
													2	1402807	686790	351775	288817	288817	2249499	1085621	3172717		5641008	245815	2125615	315698	4499189	456346	4636470	1073881
													3	1588946	685497	401605	289153	269018	1792755	1361824	3663430		5168392	246283	2149576	311246	4565712	455434	4554340	1338064
													MEAN	1.39823e+06	717423	386504	276495	269783	2.04119e+06	1.26131e+06	3403606	#DIV/0!	5439413	247570	2.24717e+06	357917	4.36464e+06	444566	4920295	1232918
													SD	193043	54181.5	30161.6	21634.5	18663.3	231002	152680	246633	#DIV/0!	243837	2645.4	190166	77013.8	292556	19619.6	564222	140094
													JD3
														月桂烯	玫瑰醚	叶醇	反-氧化芳樟醇	蘑菇醇	橙花醚	异辛醇	香草醛	里那醇	芳樟醇	松油醇	柠檬醛	香草醇	橙花醇	异香叶醇	香叶	牻牛儿酸
													1	1587050	574803	445503	306735	352877	1341892	1911966	1663394		923097	606128	2736226	1225229	2876155	273465	4388625	357591
													2	1454145	541743	456698	314322	314322	1383288	1762793	1727738		817812	601050	2603515	1319713	2452452	326336	4048951	369352
													3	1764975	529197	418550	337638	325492	1551839	1780928	2043272		924612	624612	2280372	1440763	2728977	342901	4232767	369352
													4	1671184	524275	405664	376860	376860	1670332	1670332	2081153		988487	688487	2580531	1682540	2603457	296696	4348279	349461
													MEAN	1.6301e+06	531738	426971	342940	338891	1535153	1.73802e+06	1950721		910304	638050	2.48814e+06	1.48101e+06	2594962	321978	4209999	362722
													SD	159435	9007.03	26538.6	31604.3	33352.8	144248	59314.7	194036		86232.4	45240.9	180298	184731	138458	23408.8	150957	11484.1
													TIC: JD5-1.D\data.ms	0.0446026	0.0145493	0.0116827	0.00938347	0.00927269	0.0420046	0.0475554	0.0533753	0	0.0996303	0.0698328	0.27232	0.162092	0.284012	0.0352396	0.460773	0.0396989

## Sheet: Single berry weight
Single berry weight	Treatment	1	2	3	Mean	SD
DAA30	Control	2.0113	2.0623	1.3408	1.8048	0.402644		1.8048	0.402644		2.1766	0.0305776		1.3487	0.19183		1.9284	0.427993		1.58173	0.150269		1.8435	0.295616
	0.5 BR	2.2113	2.1649	2.1536	2.1766	0.0305776		2.80983	0.14297		2.64363	0.0668325		2.95967	0.0844382		2.73157	0.137352		2.04593	0.347265		2.4472	0.113157
	0.5BR+1BRz	1.2178	1.2594	1.5689	1.3487	0.19183		3.45473	0.0703772		4.28723	0.127835		3.96363	0.0363123		3.4223	0.369501		2.6662	0.372993		2.86183	0.256292
	JA	1.752	1.6168	2.4164	1.9284	0.427993		3.73837	0.0840962		4.19553	0.332251		4.58143	0.470043		4.75557	0.221567		4.64917	0.292299		3.58677	0.40573
	JA+DMECA	1.71	1.6188	1.4164	1.58173	0.150269		4.328	0.223336		4.65757	0.0972346		3.70957	0.306116		4.67077	0.497205		4.25907	0.299781		4.55083	0.401032
	4	2.1848	1.6679	1.6778	1.8435	0.295616		4.80177	0.178262		5.297	0.223874		4.18553	0.383623		5.50433	0.406101		5.26833	0.35396		4.57677	0.262988
DAA40	Control	2.746	2.7099	2.9736	2.80983	0.14297
	0.5 BR	2.6758	2.5668	2.6883	2.64363	0.0668325		0.0018048	0.000402644		0.0021766	3.05776e-05		0.0013487	0.00019183		0.0019284	0.000427993		0.00158173	0.000150269		0.0018435	0.000295616
	0.5BR+1BRz	2.9048	2.9173	3.0569	2.95967	0.0844382		0.00280983	0.00014297		0.00264363	6.68325e-05		0.00295967	8.44382e-05		0.00273157	0.000137352		0.00204593	0.000347265		0.0024472	0.000113157
	JA	2.6148	2.697	2.8829	2.73157	0.137352		0.00345473	7.03772e-05		0.00428723	0.000127835		0.00396363	3.63123e-05		0.0034223	0.000369501		0.0026662	0.000372993		0.00286183	0.000256292
	JA+DMECA	1.8978	1.7973	2.4427	2.04593	0.347265		0.00373837	8.40962e-05		0.00419553	0.000332251		0.00458143	0.000470043		0.00475557	0.000221567		0.00464917	0.000292299		0.00358677	0.00040573
	4	2.4688	2.548	2.3248	2.4472	0.113157		0.004328	0.000223336		0.00465757	9.72346e-05		0.00370957	0.000306116		0.00467077	0.000497205		0.00425907	0.000299781		0.00455083	0.000401032
								0.00480177	0.000178262		0.005297	0.000223874		0.00418553	0.000383623		0.00550433	0.000406101		0.00526833	0.00035396		0.00457677	0.000262988
DAA50	Control	3.3923	3.4409	3.531	3.45473	0.0703772
	0.5 BR	4.255	4.4281	4.1786	4.28723	0.127835		4.566				4.1158	4.1414
	0.5BR+1BRz	3.9228	3.9758	3.9923	3.96363	0.0363123		4.123				4.0578	4.9429
	JA	3.4213	3.7923	3.0533	3.4223	0.369501		4.295				4.6036	4.5682
	JA+DMECA	2.3923	2.5153	3.091	2.6662	0.372993		4.594
	4	3.0578	2.5718	2.9559	2.86183	0.256292		4.6092
								4.7695
DAA60	Control	3.7955	3.7778	3.6418	3.73837	0.0840962		3.7793
	0.5 BR	4.4007	3.8122	4.3737	4.19553	0.332251		3.3746
	0.5BR+1BRz	4.0733	4.6703	5.0007	4.58143	0.470043		3.9748
	JA	4.5893	4.6703	5.0071	4.75557	0.221567		4.124
	JA+DMECA	4.4456	4.5178	4.9841	4.64917	0.292299		5.0958
	4	3.4926	3.2364	4.0313	3.58677	0.40573		4.7925
DAA70	Control	4.566	4.123	4.295	4.328	0.223336		0.5 BR	0.5BR+1BRz	JA	JA+DMECA	4
	0.5 BR	4.594	4.6092	4.7695	4.65757	0.0972346	30	1.20601	0.747285	1.06848	0.876404	1.02144
	0.5BR+1BRz	3.7793	3.3746	3.9748	3.70957	0.306116	40	0.940851	1.05332	0.972145	0.728133	0.870941
	JA	4.124	5.0958	4.7925	4.67077	0.497205	50	1.24097	1.14731	0.990612	0.771753	0.82838
	JA+DMECA	4.1158	4.0578	4.6036	4.25907	0.299781	60	1.12229	1.22552	1.2721	1.24364	0.959448
	4	4.1414	4.9429	4.5682	4.55083	0.401032	70	1.07615	0.857109	1.0792	0.984073	1.05149
							80	1.10314	0.871665	1.14631	1.09717	0.953142
DAA80	Control	4.6159	4.9713	4.8181	4.80177	0.178262	MAX	1.24097	1.22552	1.2721	1.24364	1.05149
	0.5 BR	5.0618	5.3217	5.5075	5.297	0.223874	Min	0.940851	0.747285	0.972145	0.728133	0.82838
	0.5BR+1BRz	4.5398	4.2387	3.7781	4.18553	0.383623
	JA	5.9109	5.5034	5.0987	5.50433	0.406101
	JA+DMECA	5.0517	5.6768	5.0765	5.26833	0.35396
	4	4.8564	4.3344	4.5395	4.57677	0.262988

## Sheet: Fruit longitudinal diameter
fruit longitudinal diameter	Treatment	1	2	3	4	5	Mean	SD
DAA30	Control	17.63	18.39	15.85	15.55	17.28	16.94	1.20565		16.94	1.20565		17.204	0.529084		14.718	0.446621		15.85	0.702424		17.26	0.2504		16.8433	0.814269
	0.5 BR	16.7	17.68	16.64	17.23	17.77	17.204	0.529084		18.35	0.593759		18.592	0.459967		17.008	0.846416		17.064	0.274099		17.342	0.31356		17.19	0.0519615
	0.5BR+1BRz	14.88	15.39	14.65	14.23	14.44	14.718	0.446621		19.078	0.283849		20.252	0.552965		20.13	0.61887		19.912	0.58832		18.512	0.353369		17.7367	0.317543
	JA	15.35	16.92	15.38	15.38	16.22	15.85	0.702424		19.812	0.740284		23.386	0.552657		21.25	0.291719		22.472	0.24773		20.562	0.210879		20.7267	0.323316
	JA+DMECA	17.65	16.95	17.25	17.23	17.22	17.26	0.2504		21.036	0.336422		23.11	1.20692		21.55	0.34864		20.45	0.287402		21.854	1.21582		20.3633	0.600777
	4	17.74	16.15	16.64			16.8433	0.814269		21.08	0.554617		23.0867	0.546291		21.7433	0.467582		23.29	1.28946		21.9367	0.399291		20.57	0.886397
DAA40	Control	18.89	18.24	17.45	18.89	18.28	18.35	0.593759
	0.5 BR	18.78	18.08	18.65	18.22	19.23	18.592	0.459967		0.01694	0.00120565		0.017204	0.000529084		0.014718	0.000446621		0.01585	0.000702424		0.01726	0.0002504		0.0168433	0.000814269
	0.5BR+1BRz	17.65	18.16	16.55	16.23	16.45	17.008	0.846416		0.01835	0.000593759		0.018592	0.000459967		0.017008	0.000846416		0.017064	0.000274099		0.017342	0.00031356		0.01719	5.19615e-05
	JA	17.17	16.58	17.12	17.22	17.23	17.064	0.274099		0.019078	0.000283849		0.020252	0.000552965		0.02013	0.00061887		0.019912	0.00058832		0.018512	0.000353369		0.0177367	0.000317543
	JA+DMECA	17.86	17.21	17.04	17.22	17.38	17.342	0.31356		0.019812	0.000740284		0.023386	0.000552657		0.02125	0.000291719		0.022472	0.00024773		0.020562	0.000210879		0.0207267	0.000323316
	4	17.22	17.13	17.22			17.19	0.0519615		0.021036	0.000336422		0.02311	0.00120692		0.02155	0.00034864		0.02045	0.000287402		0.021854	0.00121582		0.0203633	0.000600777
										0.02108	0.000554617		0.0230867	0.000546291		0.0217433	0.000467582		0.02329	0.00128946		0.0219367	0.000399291		0.02057	0.000886397
DAA50	Control	18.89	18.68	19.37	19.22	19.23	19.078	0.283849
	0.5 BR	19.68	19.99	21.16	20.22	20.21	20.252	0.552965
	0.5BR+1BRz	20.52	20.82	19.22	20.22	19.87	20.13	0.61887
	JA	19.78	20.12	18.96	20.22	20.48	19.912	0.58832
	JA+DMECA	18.86	18.93	18.22	18.22	18.33	18.512	0.353369
	4	17.92	17.92	17.37			17.7367	0.317543
DAA60	Control	19.09	19.65	20.87	19.22	20.23	19.812	0.740284
	0.5 BR	22.95	24.03	23.95	22.98	23.02	23.386	0.552657
	0.5BR+1BRz	20.77	21.34	21.54	21.22	21.38	21.25	0.291719
	JA	22.09	22.78	22.54	22.48	22.47	22.472	0.24773
	JA+DMECA	20.87	20.59	20.62	20.34	20.39	20.562	0.210879
	4	21.02	20.78	20.38			20.7267	0.323316
DAA70	Control	20.57	20.79	21.27	21.33	21.22	21.036	0.336422		0.5 BR	0.5BR+1BRz	JA	JA+DMECA	4
	0.5 BR	21.97	22.95	21.93	24.22	24.48	23.11	1.20692	30	1.01558	0.868831	0.935655	1.01889	0.994294
	0.5BR+1BRz	21.73	21.13	21.89	21.22	21.78	21.55	0.34864	40	1.01319	0.926866	0.929918	0.945068	0.936785
	JA	20.22	20.94	20.27	20.44	20.38	20.45	0.287402	50	1.06154	1.05514	1.04372	0.970332	0.929692
	JA+DMECA	20.59	23.15	20.52	22.44	22.57	21.854	1.21582	60	1.1804	1.07258	1.13426	1.03786	1.04617
	4	20.73	19.67	20.69			20.3633	0.600777	70	1.09859	1.02443	0.972143	1.03889	0.968023
									80	1.09519	1.03147	1.10484	1.04064	0.975806
DAA80	Control	21.38	21.42	20.44			21.08	0.554617	MAX	1.1804	1.07258	1.13426	1.04064	1.04617
	0.5 BR	22.47	23.51	23.28			23.0867	0.546291	Min	1.01319	0.868831	0.929918	0.945068	0.929692
	0.5BR+1BRz	21.22	21.89	22.12			21.7433	0.467582
	JA	21.82	24.23	23.82			23.29	1.28946
	JA+DMECA	21.48	22.11	22.22			21.9367	0.399291
	4	19.58	20.84	21.29			20.57	0.886397

## Sheet: Fruit transverse  diameter
fruit tranverse diameter	Treatment	1	2	3	4	5	Mean	SD
DAA30	Control	13.85	14.66	13.68	13.22	13.38	13.758	0.561356		13.758	0.561356		14.974	0.169941		12.458	0.447292		12.792	0.63472		14.666	0.43558		14.51	0.147309
	0.5 BR	15.01	15.12	14.68	15.02	15.04	14.974	0.169941		15.5	0.47154		16.106	0.241309		16.278	0.269017		14.89	0.139284		14.538	0.303677		14.7133	0.064291
	0.5BR+1BRz	12.22	13.25	12.37	12.23	12.22	12.458	0.447292		16.51	0.527494		18.168	0.496306		18.052	0.487001		17.568	0.269574		16.612	0.43292		16.2267	0.306649
	JA	12.23	12.6	13.67	12.24	13.22	12.792	0.63472		18.5633	0.68252		19.91	0.284781		20.16	0.216333		21.6133	0.378594		18.9667	0.187172		17.81	0.616523
	JA+DMECA	15.25	14.65	14.93	14.28	14.22	14.666	0.43558		19.41	0.432493		18.64	0.363387		19.492	0.231236		17.364	0.198066		19.246	0.125817		19.046	0.373135
	4	14.59	14.6	14.34			14.51	0.147309		19.5767	0.268576		19.9167	0.43501		19.67	0.823104		20.15	1.11906		19.46	0.390512		21.9067	0.871569
DAA40	Control	16.23	15.62	14.99	15.22	15.44	15.5	0.47154
	0.5 BR	16.01	16.46	15.83	16.22	16.01	16.106	0.241309		0.013758	0.000561356		0.014974	0.000169941		0.012458	0.000447292		0.012792	0.00063472		0.014666	0.00043558		0.01451	0.000147309
	0.5BR+1BRz	16.36	16.61	15.87	16.33	16.22	16.278	0.269017		0.0155	0.00047154		0.016106	0.000241309		0.016278	0.000269017		0.01489	0.000139284		0.014538	0.000303677		0.0147133	6.4291e-05
	JA	14.91	14.65	15.01	14.93	14.95	14.89	0.139284		0.01651	0.000527494		0.018168	0.000496306		0.018052	0.000487001		0.017568	0.000269574		0.016612	0.00043292		0.0162267	0.000306649
	JA+DMECA	14.86	14.13	14.44	14.82	14.44	14.538	0.303677		0.0185633	0.00068252		0.01991	0.000284781		0.02016	0.000216333		0.0216133	0.000378594		0.0189667	0.000187172		0.01781	0.000616523
	4	14.64	14.74	14.76			14.7133	0.064291		0.01941	0.000432493		0.01864	0.000363387		0.019492	0.000231236		0.017364	0.000198066		0.019246	0.000125817		0.019046	0.000373135
										0.0195767	0.000268576		0.0199167	0.00043501		0.01967	0.000823104		0.02015	0.00111906		0.01946	0.000390512		0.0219067	0.000871569
DAA50	Control	16.05	16.89	16.36	16.03	17.22	16.51	0.527494
	0.5 BR	17.32	18.62	18.34	18.34	18.22	18.168	0.496306
	0.5BR+1BRz	18.15	18.36	18.09	18.44	17.22	18.052	0.487001
	JA	17.9	17.63	17.71	17.38	17.22	17.568	0.269574		19.37	19.18	19.77	17.22	19.19
	JA+DMECA	17.25	16.81	16.55	16.22	16.23	16.612	0.43292		20.16	18.53	19.68	17.46	19.13
	4	16.58	16.03	16.07			16.2267	0.306649		19.07	18.79	19.46	17.67	19.46
										19.22	18.48	19.22	17.23	19.22
DAA60	Control	17.78	18.88	19.03			18.5633	0.68252		19.23	18.22	19.33	17.24	19.23
	0.5 BR	19.85	19.66	20.22			19.91	0.284781
	0.5BR+1BRz	20.34	19.92	20.22			20.16	0.216333
	JA	21.78	21.18	21.88			21.6133	0.378594
	JA+DMECA	18.83	18.89	19.18			18.9667	0.187172
	4	18.45	17.22	17.76			17.81	0.616523
DAA70	Control	19.37	20.16	19.07	19.22	19.23	19.41	0.432493		0.5 BR	0.5BR+1BRz	JA	JA+DMECA	4
	0.5 BR	19.18	18.53	18.79	18.48	18.22	18.64	0.363387	30	1.08838	0.90551	0.929786	1.066	1.05466
	0.5BR+1BRz	19.77	19.68	19.46	19.22	19.33	19.492	0.231236	40	1.0391	1.05019	0.960645	0.937935	0.949247
	JA	17.22	17.46	17.67	17.23	17.24	17.364	0.198066	50	1.10042	1.0934	1.06408	1.00618	0.982839
	JA+DMECA	19.19	19.13	19.46	19.22	19.23	19.246	0.125817	60	1.07254	1.08601	1.1643	1.02173	0.959418
	4	19.53	19.37	18.78	18.77	18.78	19.046	0.373135	70	0.96033	1.00422	0.89459	0.991551	0.981247
									80	1.01737	1.00477	1.02929	0.994041	1.11902
DAA80	Control	19.69	19.27	19.77			19.5767	0.268576	MAX	1.10042	1.0934	1.1643	1.066	1.11902
	0.5 BR	19.92	20.35	19.48			19.9167	0.43501	Min	0.96033	0.90551	0.89459	0.937935	0.949247
	0.5BR+1BRz	19.17	20.62	19.22			19.67	0.823104
	JA	21.44	19.44	19.57			20.15	1.11906
	JA+DMECA	19.91	19.21	19.26			19.46	0.390512
	4	21.27	22.9	21.55			21.9067	0.871569

## Sheet: TSS
TSS	Treatment	1	6	3	4	5	Mean	SD
DAA30	Control	6	6	6.1	6.2	6.2	6.1	0.1		6.1	0.1		6.42	0.0447214		7.28	0.083666		6.52	0.083666		6.32	0.0447214		6.06667	0.057735
	0.5 BR	6.5	6.4	6.4	6.4	6.4	6.42	0.0447214		6.86667	0.057735		9.23333	0.057735		8.76667	0.057735		8.56667	0.057735		8.3	0.1		7.73333	0.057735
	0.5BR+1BRz	7.2	7.4	7.3	7.2	7.3	7.28	0.083666		13.84	0.151658		16.18	0.083666		15.8	0.0707107		14.84	0.134164		14.24	0.0547723		14.7333	0.057735
	JA	6.4	6.6	6.5	6.5	6.6	6.52	0.083666		15.6667	0.057735		20.0667	0.057735		17.3667	0.057735		18.5	0.1		18.1	0.1		15.6667	0.057735
	JA+DMECA	6.3	6.4	6.3	6.3	6.3	6.32	0.0447214		17.3	0.0707107		20.36	0.0547723		17.5	0		20.42	0.083666		19.44	0.151658		18.2667	0.057735
	4	6.1	6	6.1			6.06667	0.057735		17.8	0.1		21.6667	0.152753		19.0333	0.152753		21.4333	0.057735		20.2	0.1		19.4667	0.057735
DAA40	Control	6.8	6.9	6.9			6.86667	0.057735
	0.5 BR	9.2	9.2	9.3			9.23333	0.057735
	0.5BR+1BRz	8.7	8.8	8.8			8.76667	0.057735		17.3	20.3	17.5	20.5	19.4
	JA	8.5	8.6	8.6			8.56667	0.057735		17.4	20.4	17.5	20.4	19.5
	JA+DMECA	8.4	8.2	8.3			8.3	0.1		17.3	20.4	17.5	20.5	19.6
	4	7.7	7.8	7.7			7.73333	0.057735		17.2	20.4	17.5	20.3	19.2
										17.3	20.3	17.5	20.4	19.5
DAA50	Control	13.9	14	13.9	13.6	13.8	13.84	0.151658
	0.5 BR	16.1	16.2	16.1	16.2	16.3	16.18	0.083666
	0.5BR+1BRz	15.8	15.9	15.8	15.7	15.8	15.8	0.0707107
	JA	14.7	14.7	14.9	14.9	15	14.84	0.134164
	JA+DMECA	14.2	14.3	14.2	14.3	14.2	14.24	0.0547723
	4	14.7	14.8	14.7			14.7333	0.057735
DAA60	Control	15.7	15.6	15.7			15.6667	0.057735
	0.5 BR	20.1	20	20.1			20.0667	0.057735
	0.5BR+1BRz	17.4	17.3	17.4			17.3667	0.057735
	JA	18.4	18.5	18.6			18.5	0.1
	JA+DMECA	18	18.1	18.2			18.1	0.1
	4	15.6	15.7	15.7			15.6667	0.057735
DAA70	Control	17.3	17.4	17.3	17.2	17.3	17.3	0.0707107		0.5 BR	0.5BR+1BRz	JA	JA+DMECA	4
	0.5 BR	20.3	20.4	20.4	20.4	20.3	20.36	0.0547723	30	1.05246	1.19344	1.06885	1.03607	0.994536
	0.5BR+1BRz	17.5	17.5	17.5	17.5	17.5	17.5	0	40	1.34466	1.2767	1.24757	1.20874	1.12621
	JA	20.5	20.4	20.5	20.3	20.4	20.42	0.083666	50	1.16908	1.14162	1.07225	1.0289	1.06455
	JA+DMECA	19.4	19.5	19.6	19.2	19.5	19.44	0.151658	60	1.28085	1.10851	1.18085	1.15532	1
	4	18.2	18.3	18.3			18.2667	0.057735	70	1.17688	1.01156	1.18035	1.1237	1.05588
									80	1.21723	1.06929	1.20412	1.13483	1.09363
DAA80	Control	17.7	17.8	17.9			17.8	0.1	MAX	1.34466	1.2767	1.24757	1.20874	1.12621
	0.5 BR	21.5	21.7	21.8			21.6667	0.152753	Min	1.05246	1.01156	1.06885	1.0289	0.994536
	0.5BR+1BRz	18.9	19	19.2			19.0333	0.152753
	JA	21.4	21.4	21.5			21.4333	0.057735
	JA+DMECA	20.1	20.2	20.3			20.2	0.1
	4	19.4	19.5	19.5			19.4667	0.057735

## Sheet: TA
TA	Treatment	1	6	3	4	5	Mean	SD
DAA30	Control	22.22	22.44	22.18	22.48	22.44	22.352	0.140428		22.352	0.140428		20.356	0.310934		21.068	0.0867179		20.15	0.614898		21.686	0.426767		22.23	0.245153
	0.5 BR	20.66	20.54	19.88	20.48	20.22	20.356	0.310934		19.52	0.243311		15.71	0.286182		18.33	0.406325		16.2467	0.0305505		17.6967	0.42595		18.4667	0.18037
	0.5BR+1BRz	21.22	21	21.04	21.04	21.04	21.068	0.0867179		17.44	0.21587		13.282	0.092844		14.572	0.406657		14.34	0.192484		15.272	0.162696		16.1067	0.125033
	JA	20.22	19.99	20.88	20.44	19.22	20.15	0.614898		15.3333	0.092376		12.9133	0.057735		13.2967	0.125033		12.5467	0.193477		13.51	0.410731		14.4067	0.234592
	JA+DMECA	22.07	22.03	21.88	21.22	21.23	21.686	0.426767		14.488	0.276351		11.198	0.0998499		12.836	0.0898888		12.068	0.103296		12.98	0.169853		13.39	0.329697
	4	22.48	22.22	21.99			22.23	0.245153		12.39	0.338674		10.4633	0.460036		12.16	0.32		10.8733	0.448367		11.5767	0.219621		12.05	0.0655744
DAA40	Control	19.24	19.68	19.64			19.52	0.243311
	0.5 BR	15.44	15.68	16.01			15.71	0.286182
	0.5BR+1BRz	18.22	18.78	17.99			18.33	0.406325
	JA	16.28	16.24	16.22			16.2467	0.0305505
	JA+DMECA	17.22	17.83	18.04			17.6967	0.42595
	4	18.64	18.28	18.48			18.4667	0.18037
DAA50	Control	17.28	17.36	17.22	17.66	17.68	17.44	0.21587
	0.5 BR	13.28	13.44	13.26	13.22	13.21	13.282	0.092844
	0.5BR+1BRz	14.28	15.04	14.99	14.22	14.33	14.572	0.406657
	JA	14.22	14.23	14.68	14.28	14.29	14.34	0.192484
	JA+DMECA	15.22	15.24	15.12	15.23	15.55	15.272	0.162696
	4	16.23	16.11	15.98			16.1067	0.125033
DAA60	Control	15.44	15.28	15.28			15.3333	0.092376
	0.5 BR	12.98	12.88	12.88			12.9133	0.057735
	0.5BR+1BRz	13.21	13.24	13.44			13.2967	0.125033
	JA	12.44	12.77	12.43			12.5467	0.193477
	JA+DMECA	13.98	13.22	13.33			13.51	0.410731
	4	14.67	14.22	14.33			14.4067	0.234592
DAA70	Control	14.77	14.78	14.22	14.23	14.44	14.488	0.276351		0.5 BR	0.5BR+1BRz	JA	JA+DMECA	4
	0.5 BR	11.13	11.14	11.11	11.33	11.28	11.198	0.0998499	30	0.910702	0.942555	0.901485	0.970204	0.994542
	0.5BR+1BRz	12.98	12.76	12.84	12.76	12.84	12.836	0.0898888	40	0.804816	0.939037	0.832309	0.906592	0.946038
	JA	11.99	12.24	12.08	11.99	12.04	12.068	0.103296	50	0.761583	0.83555	0.822248	0.875688	0.923547
	JA+DMECA	12.99	13.04	13.22	12.77	12.88	12.98	0.169853	60	0.842174	0.867174	0.818261	0.881087	0.939565
	4	13.77	13.22	13.18			13.39	0.329697	70	0.772916	0.885975	0.832965	0.895914	0.924213
									80	0.844498	0.981437	0.877589	0.934356	0.972559
DAA70	Control	12.17	12.78	12.22			12.39	0.338674	MAX	0.910702	0.981437	0.901485	0.970204	0.994542
	0.5 BR	10.99	10.14	10.26			10.4633	0.460036	Min	0.761583	0.83555	0.818261	0.875688	0.923547
	0.5BR+1BRz	12.48	12.16	11.84			12.16	0.32
	JA	10.37	11.02	11.23			10.8733	0.448367
	JA+DMECA	11.46	11.44	11.83			11.5767	0.219621
	4	12.04	11.99	12.12			12.05	0.0655744
