# Supplementary material for: EBR and JA regulate aroma substance biosynthesis in ‘Ruidu Hongyu’ grapevine berries by transcriptome and metabolite combined analysis
Source: Front Plant Sci. 2023 Jun 6;14:1185049. doi: 10.3389/fpls.2023.1185049 (PMC10279965; doi:10.3389/fpls.2023.1185049)
Supplement: Supplementary file 4 [file DataSheet_1.zip › metadata-12941448-processed-ok.tsv]

accession	study	object_status	bioproject_accession	biosample_accession	sample_name	library_ID	title	library_strategy	library_source	library_selection	library_layout	platform	instrument_model	design_description	filetype	fasta_file	assembly	filename	filename2	filename3	filename4	filename5	filename6	filename7	filename8
SRR23797944	SRP426561	new	PRJNA943117	SAMN33708531	C11(Vitis vinifera L.)	C11	EBR and JA Regulate Aroma Substance Biosynthesis in 'Ruidu Hongyu' Grapevine Berries by Transcriptome and Metabolite Combined Analysis.	RNA-Seq	TRANSCRIPTOMIC	RT-PCR	paired	ILLUMINA	Illumina NovaSeq 6000	C11	fastq			C11_1.fq.gz	C11_2.fq.gz
SRR23797943	SRP426561	new	PRJNA943117	SAMN33708532	C12(Vitis vinifera L.)	C12	EBR and JA Regulate Aroma Substance Biosynthesis in 'Ruidu Hongyu' Grapevine Berries by Transcriptome and Metabolite Combined Analysis.	RNA-Seq	TRANSCRIPTOMIC	RT-PCR	paired	ILLUMINA	Illumina NovaSeq 6000	C12	fastq			C12_1.fq.gz	C12_2.fq.gz
SRR23797932	SRP426561	new	PRJNA943117	SAMN33708533	C13(Vitis vinifera L.)	C13	EBR and JA Regulate Aroma Substance Biosynthesis in 'Ruidu Hongyu' Grapevine Berries by Transcriptome and Metabolite Combined Analysis.	RNA-Seq	TRANSCRIPTOMIC	RT-PCR	paired	ILLUMINA	Illumina NovaSeq 6000	C13	fastq			C13_1.fq.gz	C13_2.fq.gz
SRR23797921	SRP426561	new	PRJNA943117	SAMN33708534	B11(Vitis vinifera L.)	B11	EBR and JA Regulate Aroma Substance Biosynthesis in 'Ruidu Hongyu' Grapevine Berries by Transcriptome and Metabolite Combined Analysis.	RNA-Seq	TRANSCRIPTOMIC	RT-PCR	paired	ILLUMINA	Illumina NovaSeq 6000	B11	fastq			B11_1.fq.gz	B11_2.fq.gz
SRR23797910	SRP426561	new	PRJNA943117	SAMN33708535	B12(Vitis vinifera L.)	B12	EBR and JA Regulate Aroma Substance Biosynthesis in 'Ruidu Hongyu' Grapevine Berries by Transcriptome and Metabolite Combined Analysis.	RNA-Seq	TRANSCRIPTOMIC	RT-PCR	paired	ILLUMINA	Illumina NovaSeq 6000	B12	fastq			B12_1.fq.gz	B12_2.fq.gz
SRR23797904	SRP426561	new	PRJNA943117	SAMN33708536	B13(Vitis vinifera L.)	B13	EBR and JA Regulate Aroma Substance Biosynthesis in 'Ruidu Hongyu' Grapevine Berries by Transcriptome and Metabolite Combined Analysis.	RNA-Seq	TRANSCRIPTOMIC	RT-PCR	paired	ILLUMINA	Illumina NovaSeq 6000	B13	fastq			B13_1.fq.gz	B13_2.fq.gz
SRR23797903	SRP426561	new	PRJNA943117	SAMN33708537	J11(Vitis vinifera L.)	J11	EBR and JA Regulate Aroma Substance Biosynthesis in 'Ruidu Hongyu' Grapevine Berries by Transcriptome and Metabolite Combined Analysis.	RNA-Seq	TRANSCRIPTOMIC	RT-PCR	paired	ILLUMINA	Illumina NovaSeq 6000	J11	fastq			J11_1.fq.gz	J11_2.fq.gz
SRR23797902	SRP426561	new	PRJNA943117	SAMN33708538	J12(Vitis vinifera L.)	J12	EBR and JA Regulate Aroma Substance Biosynthesis in 'Ruidu Hongyu' Grapevine Berries by Transcriptome and Metabolite Combined Analysis.	RNA-Seq	TRANSCRIPTOMIC	RT-PCR	paired	ILLUMINA	Illumina NovaSeq 6000	J12	fastq			J12_1.fq.gz	J12_2.fq.gz
SRR23797901	SRP426561	new	PRJNA943117	SAMN33708539	J13(Vitis vinifera L.)	J13	EBR and JA Regulate Aroma Substance Biosynthesis in 'Ruidu Hongyu' Grapevine Berries by Transcriptome and Metabolite Combined Analysis.	RNA-Seq	TRANSCRIPTOMIC	RT-PCR	paired	ILLUMINA	Illumina NovaSeq 6000	J13	fastq			J13_1.fq.gz	J13_2.fq.gz
SRR23797900	SRP426561	new	PRJNA943117	SAMN33708540	BB11(Vitis vinifera L.)	BB11	EBR and JA Regulate Aroma Substance Biosynthesis in 'Ruidu Hongyu' Grapevine Berries by Transcriptome and Metabolite Combined Analysis.	RNA-Seq	TRANSCRIPTOMIC	RT-PCR	paired	ILLUMINA	Illumina NovaSeq 6000	BB11	fastq			BB11_1.fq.gz	BB11_2.fq.gz
SRR23797942	SRP426561	new	PRJNA943117	SAMN33708541	BB12(Vitis vinifera L.)	BB12	EBR and JA Regulate Aroma Substance Biosynthesis in 'Ruidu Hongyu' Grapevine Berries by Transcriptome and Metabolite Combined Analysis.	RNA-Seq	TRANSCRIPTOMIC	RT-PCR	paired	ILLUMINA	Illumina NovaSeq 6000	BB12	fastq			BB12_1.fq.gz	BB12_2.fq.gz
SRR23797941	SRP426561	new	PRJNA943117	SAMN33708542	BB13(Vitis vinifera L.)	BB13	EBR and JA Regulate Aroma Substance Biosynthesis in 'Ruidu Hongyu' Grapevine Berries by Transcriptome and Metabolite Combined Analysis.	RNA-Seq	TRANSCRIPTOMIC	RT-PCR	paired	ILLUMINA	Illumina NovaSeq 6000	BB13	fastq			BB13_1.fq.gz	BB13_2.fq.gz
SRR23797940	SRP426561	new	PRJNA943117	SAMN33708543	JD11(Vitis vinifera L.)	JD11	EBR and JA Regulate Aroma Substance Biosynthesis in 'Ruidu Hongyu' Grapevine Berries by Transcriptome and Metabolite Combined Analysis.	RNA-Seq	TRANSCRIPTOMIC	RT-PCR	paired	ILLUMINA	Illumina NovaSeq 6000	JD11	fastq			JD11_1.fq.gz	JD11_2.fq.gz
SRR23797939	SRP426561	new	PRJNA943117	SAMN33708544	JD12(Vitis vinifera L.)	JD12	EBR and JA Regulate Aroma Substance Biosynthesis in 'Ruidu Hongyu' Grapevine Berries by Transcriptome and Metabolite Combined Analysis.	RNA-Seq	TRANSCRIPTOMIC	RT-PCR	paired	ILLUMINA	Illumina NovaSeq 6000	JD12	fastq			JD12_1.fq.gz	JD12_2.fq.gz
SRR23797938	SRP426561	new	PRJNA943117	SAMN33708545	JD13(Vitis vinifera L.)	JD13	EBR and JA Regulate Aroma Substance Biosynthesis in 'Ruidu Hongyu' Grapevine Berries by Transcriptome and Metabolite Combined Analysis.	RNA-Seq	TRANSCRIPTOMIC	RT-PCR	paired	ILLUMINA	Illumina NovaSeq 6000	JD13	fastq			JD13_1.fq.gz	JD13_2.fq.gz
SRR23797937	SRP426561	new	PRJNA943117	SAMN33708546	C21(Vitis vinifera L.)	C21	EBR and JA Regulate Aroma Substance Biosynthesis in 'Ruidu Hongyu' Grapevine Berries by Transcriptome and Metabolite Combined Analysis.	RNA-Seq	TRANSCRIPTOMIC	RT-PCR	paired	ILLUMINA	Illumina NovaSeq 6000	C21	fastq			C21_1.fq.gz	C21_2.fq.gz
SRR23797936	SRP426561	new	PRJNA943117	SAMN33708547	C22(Vitis vinifera L.)	C22	EBR and JA Regulate Aroma Substance Biosynthesis in 'Ruidu Hongyu' Grapevine Berries by Transcriptome and Metabolite Combined Analysis.	RNA-Seq	TRANSCRIPTOMIC	RT-PCR	paired	ILLUMINA	Illumina NovaSeq 6000	C22	fastq			C22_1.fq.gz	C22_2.fq.gz
SRR23797935	SRP426561	new	PRJNA943117	SAMN33708548	C23(Vitis vinifera L.)	C23	EBR and JA Regulate Aroma Substance Biosynthesis in 'Ruidu Hongyu' Grapevine Berries by Transcriptome and Metabolite Combined Analysis.	RNA-Seq	TRANSCRIPTOMIC	RT-PCR	paired	ILLUMINA	Illumina NovaSeq 6000	C23	fastq			C23_1.fq.gz	C23_2.fq.gz
SRR23797934	SRP426561	new	PRJNA943117	SAMN33708549	B21(Vitis vinifera L.)	B21	EBR and JA Regulate Aroma Substance Biosynthesis in 'Ruidu Hongyu' Grapevine Berries by Transcriptome and Metabolite Combined Analysis.	RNA-Seq	TRANSCRIPTOMIC	RT-PCR	paired	ILLUMINA	Illumina NovaSeq 6000	B21	fastq			B21_1.fq.gz	B21_2.fq.gz
SRR23797933	SRP426561	new	PRJNA943117	SAMN33708550	B22(Vitis vinifera L.)	B22	EBR and JA Regulate Aroma Substance Biosynthesis in 'Ruidu Hongyu' Grapevine Berries by Transcriptome and Metabolite Combined Analysis.	RNA-Seq	TRANSCRIPTOMIC	RT-PCR	paired	ILLUMINA	Illumina NovaSeq 6000	B22	fastq			B22_1.fq.gz	B22_2.fq.gz
SRR23797931	SRP426561	new	PRJNA943117	SAMN33708551	B23(Vitis vinifera L.)	B23	EBR and JA Regulate Aroma Substance Biosynthesis in 'Ruidu Hongyu' Grapevine Berries by Transcriptome and Metabolite Combined Analysis.	RNA-Seq	TRANSCRIPTOMIC	RT-PCR	paired	ILLUMINA	Illumina NovaSeq 6000	B23	fastq			B23_1.fq.gz	B23_2.fq.gz
SRR23797930	SRP426561	new	PRJNA943117	SAMN33708552	J21(Vitis vinifera L.)	J21	EBR and JA Regulate Aroma Substance Biosynthesis in 'Ruidu Hongyu' Grapevine Berries by Transcriptome and Metabolite Combined Analysis.	RNA-Seq	TRANSCRIPTOMIC	RT-PCR	paired	ILLUMINA	Illumina NovaSeq 6000	J21	fastq			J21_1.fq.gz	J21_2.fq.gz
SRR23797929	SRP426561	new	PRJNA943117	SAMN33708553	J22(Vitis vinifera L.)	J22	EBR and JA Regulate Aroma Substance Biosynthesis in 'Ruidu Hongyu' Grapevine Berries by Transcriptome and Metabolite Combined Analysis.	RNA-Seq	TRANSCRIPTOMIC	RT-PCR	paired	ILLUMINA	Illumina NovaSeq 6000	J22	fastq			J22_1.fq.gz	J22_2.fq.gz
SRR23797928	SRP426561	new	PRJNA943117	SAMN33708554	J23(Vitis vinifera L.)	J23	EBR and JA Regulate Aroma Substance Biosynthesis in 'Ruidu Hongyu' Grapevine Berries by Transcriptome and Metabolite Combined Analysis.	RNA-Seq	TRANSCRIPTOMIC	RT-PCR	paired	ILLUMINA	Illumina NovaSeq 6000	J23	fastq			J23_1.fq.gz	J23_2.fq.gz
SRR23797927	SRP426561	new	PRJNA943117	SAMN33708555	BB21(Vitis vinifera L.)	BB21	EBR and JA Regulate Aroma Substance Biosynthesis in 'Ruidu Hongyu' Grapevine Berries by Transcriptome and Metabolite Combined Analysis.	RNA-Seq	TRANSCRIPTOMIC	RT-PCR	paired	ILLUMINA	Illumina NovaSeq 6000	BB21	fastq			BB21_1.fq.gz	BB21_2.fq.gz
SRR23797926	SRP426561	new	PRJNA943117	SAMN33708556	BB22(Vitis vinifera L.)	BB22	EBR and JA Regulate Aroma Substance Biosynthesis in 'Ruidu Hongyu' Grapevine Berries by Transcriptome and Metabolite Combined Analysis.	RNA-Seq	TRANSCRIPTOMIC	RT-PCR	paired	ILLUMINA	Illumina NovaSeq 6000	BB22	fastq			BB22_1.fq.gz	BB22_2.fq.gz
SRR23797925	SRP426561	new	PRJNA943117	SAMN33708557	BB23(Vitis vinifera L.)	BB23	EBR and JA Regulate Aroma Substance Biosynthesis in 'Ruidu Hongyu' Grapevine Berries by Transcriptome and Metabolite Combined Analysis.	RNA-Seq	TRANSCRIPTOMIC	RT-PCR	paired	ILLUMINA	Illumina NovaSeq 6000	BB23	fastq			BB23_1.fq.gz	BB23_2.fq.gz
SRR23797924	SRP426561	new	PRJNA943117	SAMN33708558	JD21(Vitis vinifera L.)	JD21	EBR and JA Regulate Aroma Substance Biosynthesis in 'Ruidu Hongyu' Grapevine Berries by Transcriptome and Metabolite Combined Analysis.	RNA-Seq	TRANSCRIPTOMIC	RT-PCR	paired	ILLUMINA	Illumina NovaSeq 6000	JD21	fastq			JD21_1.fq.gz	JD21_2.fq.gz
SRR23797923	SRP426561	new	PRJNA943117	SAMN33708559	JD22(Vitis vinifera L.)	JD22	EBR and JA Regulate Aroma Substance Biosynthesis in 'Ruidu Hongyu' Grapevine Berries by Transcriptome and Metabolite Combined Analysis.	RNA-Seq	TRANSCRIPTOMIC	RT-PCR	paired	ILLUMINA	Illumina NovaSeq 6000	JD22	fastq			JD22_1.fq.gz	JD22_2.fq.gz
SRR23797922	SRP426561	new	PRJNA943117	SAMN33708560	JD23(Vitis vinifera L.)	JD23	EBR and JA Regulate Aroma Substance Biosynthesis in 'Ruidu Hongyu' Grapevine Berries by Transcriptome and Metabolite Combined Analysis.	RNA-Seq	TRANSCRIPTOMIC	RT-PCR	paired	ILLUMINA	Illumina NovaSeq 6000	JD23	fastq			JD23_1.fq.gz	JD23_2.fq.gz
SRR23797920	SRP426561	new	PRJNA943117	SAMN33708561	C31(Vitis vinifera L.)	C31	EBR and JA Regulate Aroma Substance Biosynthesis in 'Ruidu Hongyu' Grapevine Berries by Transcriptome and Metabolite Combined Analysis.	RNA-Seq	TRANSCRIPTOMIC	RT-PCR	paired	ILLUMINA	Illumina NovaSeq 6000	C31	fastq			C31_1.fq.gz	C31_2.fq.gz
SRR23797919	SRP426561	new	PRJNA943117	SAMN33708562	C32(Vitis vinifera L.)	C32	EBR and JA Regulate Aroma Substance Biosynthesis in 'Ruidu Hongyu' Grapevine Berries by Transcriptome and Metabolite Combined Analysis.	RNA-Seq	TRANSCRIPTOMIC	RT-PCR	paired	ILLUMINA	Illumina NovaSeq 6000	C32	fastq			C32_1.fq.gz	C32_2.fq.gz
SRR23797918	SRP426561	new	PRJNA943117	SAMN33708563	C33(Vitis vinifera L.)	C33	EBR and JA Regulate Aroma Substance Biosynthesis in 'Ruidu Hongyu' Grapevine Berries by Transcriptome and Metabolite Combined Analysis.	RNA-Seq	TRANSCRIPTOMIC	RT-PCR	paired	ILLUMINA	Illumina NovaSeq 6000	C33	fastq			C33_1.fq.gz	C33_2.fq.gz
SRR23797917	SRP426561	new	PRJNA943117	SAMN33708564	B31(Vitis vinifera L.)	B31	EBR and JA Regulate Aroma Substance Biosynthesis in 'Ruidu Hongyu' Grapevine Berries by Transcriptome and Metabolite Combined Analysis.	RNA-Seq	TRANSCRIPTOMIC	RT-PCR	paired	ILLUMINA	Illumina NovaSeq 6000	B31	fastq			B31_1.fq.gz	B31_2.fq.gz
SRR23797916	SRP426561	new	PRJNA943117	SAMN33708565	B32(Vitis vinifera L.)	B32	EBR and JA Regulate Aroma Substance Biosynthesis in 'Ruidu Hongyu' Grapevine Berries by Transcriptome and Metabolite Combined Analysis.	RNA-Seq	TRANSCRIPTOMIC	RT-PCR	paired	ILLUMINA	Illumina NovaSeq 6000	B32	fastq			B32_1.fq.gz	B32_2.fq.gz
SRR23797915	SRP426561	new	PRJNA943117	SAMN33708566	B33(Vitis vinifera L.)	B33	EBR and JA Regulate Aroma Substance Biosynthesis in 'Ruidu Hongyu' Grapevine Berries by Transcriptome and Metabolite Combined Analysis.	RNA-Seq	TRANSCRIPTOMIC	RT-PCR	paired	ILLUMINA	Illumina NovaSeq 6000	B33	fastq			B33_1.fq.gz	B33_2.fq.gz
SRR23797914	SRP426561	new	PRJNA943117	SAMN33708567	J31(Vitis vinifera L.)	J31	EBR and JA Regulate Aroma Substance Biosynthesis in 'Ruidu Hongyu' Grapevine Berries by Transcriptome and Metabolite Combined Analysis.	RNA-Seq	TRANSCRIPTOMIC	RT-PCR	paired	ILLUMINA	Illumina NovaSeq 6000	J31	fastq			J31_1.fq.gz	J31_2.fq.gz
SRR23797913	SRP426561	new	PRJNA943117	SAMN33708568	J32(Vitis vinifera L.)	J32	EBR and JA Regulate Aroma Substance Biosynthesis in 'Ruidu Hongyu' Grapevine Berries by Transcriptome and Metabolite Combined Analysis.	RNA-Seq	TRANSCRIPTOMIC	RT-PCR	paired	ILLUMINA	Illumina NovaSeq 6000	J32	fastq			J32_1.fq.gz	J32_2.fq.gz
SRR23797912	SRP426561	new	PRJNA943117	SAMN33708569	J33(Vitis vinifera L.)	J33	EBR and JA Regulate Aroma Substance Biosynthesis in 'Ruidu Hongyu' Grapevine Berries by Transcriptome and Metabolite Combined Analysis.	RNA-Seq	TRANSCRIPTOMIC	RT-PCR	paired	ILLUMINA	Illumina NovaSeq 6000	J33	fastq			J33_1.fq.gz	J33_2.fq.gz
SRR23797911	SRP426561	new	PRJNA943117	SAMN33708570	BB31(Vitis vinifera L.)	BB31	EBR and JA Regulate Aroma Substance Biosynthesis in 'Ruidu Hongyu' Grapevine Berries by Transcriptome and Metabolite Combined Analysis.	RNA-Seq	TRANSCRIPTOMIC	RT-PCR	paired	ILLUMINA	Illumina NovaSeq 6000	BB31	fastq			BB31_1.fq.gz	BB31_2.fq.gz
SRR23797909	SRP426561	new	PRJNA943117	SAMN33708571	BB32(Vitis vinifera L.)	BB32	EBR and JA Regulate Aroma Substance Biosynthesis in 'Ruidu Hongyu' Grapevine Berries by Transcriptome and Metabolite Combined Analysis.	RNA-Seq	TRANSCRIPTOMIC	RT-PCR	paired	ILLUMINA	Illumina NovaSeq 6000	BB32	fastq			BB32_1.fq.gz	BB32_2.fq.gz
SRR23797908	SRP426561	new	PRJNA943117	SAMN33708572	BB33(Vitis vinifera L.)	BB33	EBR and JA Regulate Aroma Substance Biosynthesis in 'Ruidu Hongyu' Grapevine Berries by Transcriptome and Metabolite Combined Analysis.	RNA-Seq	TRANSCRIPTOMIC	RT-PCR	paired	ILLUMINA	Illumina NovaSeq 6000	BB33	fastq			BB33_1.fq.gz	BB33_2.fq.gz
SRR23797907	SRP426561	new	PRJNA943117	SAMN33708573	JD31(Vitis vinifera L.)	JD31	EBR and JA Regulate Aroma Substance Biosynthesis in 'Ruidu Hongyu' Grapevine Berries by Transcriptome and Metabolite Combined Analysis.	RNA-Seq	TRANSCRIPTOMIC	RT-PCR	paired	ILLUMINA	Illumina NovaSeq 6000	JD31	fastq			JD31_1.fq.gz	JD31_2.fq.gz
SRR23797906	SRP426561	new	PRJNA943117	SAMN33708574	JD32(Vitis vinifera L.)	JD32	EBR and JA Regulate Aroma Substance Biosynthesis in 'Ruidu Hongyu' Grapevine Berries by Transcriptome and Metabolite Combined Analysis.	RNA-Seq	TRANSCRIPTOMIC	RT-PCR	paired	ILLUMINA	Illumina NovaSeq 6000	JD32	fastq			JD32_1.fq.gz	JD32_2.fq.gz
SRR23797905	SRP426561	new	PRJNA943117	SAMN33708575	JD33(Vitis vinifera L.)	JD33	EBR and JA Regulate Aroma Substance Biosynthesis in 'Ruidu Hongyu' Grapevine Berries by Transcriptome and Metabolite Combined Analysis.	RNA-Seq	TRANSCRIPTOMIC	RT-PCR	paired	ILLUMINA	Illumina NovaSeq 6000	JD33	fastq			JD33_1.fq.gz	JD33_2.fq.gz
