# Supplementary material for: EBR and JA regulate aroma substance biosynthesis in ‘Ruidu Hongyu’ grapevine berries by transcriptome and metabolite combined analysis
Source: Front Plant Sci. 2023 Jun 6;14:1185049. doi: 10.3389/fpls.2023.1185049 (PMC10279965; doi:10.3389/fpls.2023.1185049)
Supplement: Supplementary file 4 [file DataSheet_1.zip › qRTPCR results.xlsx]

## Sheet: AACT
	treatment	Threshold Cycle (Ct)	Mean		ΔCT(treatment-UBI)		ΔΔCT(treatment-CK)		2^(-△△Ct)	average	SD	1	0		3.57915	0.783213		5.17335	0.141394		21.4012	4.68314		4.83311	1.05761
1	UBI	20.24	20.3333									0.874351	0.191331		3.01666	0.660124		1.06655	0.233389		3.04663	0.209892		4.69595	0.48641
	UBI	20.35										0.88112	0.157079		1.14937	0.101143		0.959611	0.187614		0.554469	0.0498298		4.50074	0.0478637
	UBI	20.41
	1	35.95	35.99		15.6567
	1	35.95										显著性分析
	1	36.07										1	0.68302	0.802923		1	3.57915	5.17335	21.4012	4.83311
												1	0.68302	1.18372		0.874351	3.01666	1.06655	3.04663	4.69595
2	UBI	19.71	19.7767									1	1.25701	0.656712		0.88112	1.14937	0.959611	0.554469	4.50074
	UBI	19.79										2.79594	2.35653	1.00463
	UBI	19.83										2.79594	2.35653	1.34412
	1	33.95			14.1733		-1.48333		2.79594	3.57915	0.783213	5.14558	4.33691	1.09936
	1	33.95			14.1733		-1.48333		2.79594			5.31474	0.833161	0.771997
	1	33.07			13.2933		-2.36333		5.14558			5.31474	0.833161	1.33484
3	UBI	20.85	20.7033									4.89056	1.53333	0.771997
	UBI	20.6										16.718	3.25653	0.454809
	UBI	20.66										16.718	2.62685	0.604299
	2	33.95			13.2467		-2.41		5.31474	5.17335	0.141394	30.7675	3.25653	0.604299
	2	33.95			13.2467		-2.41		5.31474			3.7755	4.08405	4.59479
	2	34.07			13.3667		-2.29		4.89056			3.7755	4.34694	4.46915
4	UBI	22.25	22.3567									6.94833	5.65685	4.43828
	UBI	22.71
	UBI	22.11
	2	33.95			11.5933		-4.06333		16.718	21.4012	4.68314
	2	33.95			11.5933		-4.06333		16.718
	2	33.07			10.7133		-4.94333		30.7675
5	UBI	26.28	26.21
	UBI	26.34
	UBI	26.01
	3	39.95			13.74		-1.91667		3.7755	4.83311	1.05761
	3	39.95			13.74		-1.91667		3.7755
	3	39.07			12.86		-2.79667		6.94833
6	UBI	20.69	20.7433
	UBI	20.72
	UBI	20.82
	3	36.95			16.2067		0.55		0.68302	0.874351	0.191331
	3	36.95			16.2067		0.55		0.68302
	3	36.07			15.3267		-0.33		1.25701
7	UBI	22.43	22.53
	UBI	22.54
	UBI	22.62
	4	36.95			14.42		-1.23667		2.35653	3.01666	0.660124
	4	36.95			14.42		-1.23667		2.35653
	4	36.07			13.54		-2.11667		4.33691
8	UBI	20.97	21.03
	UBI	21.08
	UBI	21.04
	4	36.95			15.92		0.263333		0.833161	1.06655	0.233389
	4	36.95			15.92		0.263333		0.833161
	4	36.07			15.04		-0.616667		1.53333
9	UBI	19.68	19.6467
	UBI	19.71
	UBI	19.55
	5	33.6			13.9533		-1.70333		3.25653	3.04663	0.209892
	5	33.91			14.2633		-1.39333		2.62685
	5	33.6			13.9533		-1.70333		3.25653
10	UBI	19.45	19.2533
	UBI	19.2
	UBI	19.11
	5	32.88			13.6267		-2.03		4.08405	4.69595	0.48641
	5	32.79			13.5367		-2.12		4.34694
	5	32.41			13.1567		-2.5		5.65685
11	UBI	18.72	18.7267
	UBI	18.79
	UBI	18.67
	1	34.97	34.7		15.9733		0.316667		0.802923	0.88112	0.157079
	1	34.14			15.4133		-0.243333		1.18372
	1	34.99			16.2633		0.606667		0.656712
12	UBI	18.97	18.99
	UBI	19.01
	UBI	18.99
	1	34.64			15.65		-0.00666667		1.00463	1.14937	0.101143
	1	34.22			15.23		-0.426667		1.34412
	1	34.51			15.52		-0.136667		1.09936
13	UBI	19.89	19.66
	UBI	19.57
	UBI	19.52
	2	35.69			16.03		0.373333		0.771997	0.959611	0.187614
	2	34.9			15.24		-0.416667		1.33484
	2	35.69			16.03		0.373333		0.771997
14	UBI	17.75	17.7967
	UBI	17.78
	UBI	17.86
	2	34.59			16.7933		1.13667		0.454809	0.554469	0.0498298
	2	34.18			16.3833		0.726667		0.604299
	2	34.18			16.3833		0.726667		0.604299
15	UBI	20.74	20.6733
	UBI	20.55
	UBI	20.73
	3	34.13			13.4567		-2.2		4.59479	4.50074	0.0478637
	3	34.17			13.4967		-2.16		4.46915
	3	34.18			13.5067		-2.15		4.43828
16	UBI		#DIV/0!
	UBI
	UBI
	3				#DIV/0!		#DIV/0!		#DIV/0!	#DIV/0!	#DIV/0!
	3				#DIV/0!		#DIV/0!		#DIV/0!
	3				#DIV/0!		#DIV/0!		#DIV/0!
17	UBI		#DIV/0!
	UBI
	UBI
	4				#DIV/0!		#DIV/0!		#DIV/0!	#DIV/0!	#DIV/0!
	4				#DIV/0!		#DIV/0!		#DIV/0!
	4				#DIV/0!		#DIV/0!		#DIV/0!
18	UBI		#DIV/0!
	UBI
	UBI
	4				#DIV/0!		#DIV/0!		#DIV/0!	#DIV/0!	#DIV/0!
	4				#DIV/0!		#DIV/0!		#DIV/0!
	4				#DIV/0!		#DIV/0!		#DIV/0!
19	UBI		#DIV/0!
	UBI
	UBI
	5				#DIV/0!		#DIV/0!		#DIV/0!	#DIV/0!	#DIV/0!
	5				#DIV/0!		#DIV/0!		#DIV/0!
	5				#DIV/0!		#DIV/0!		#DIV/0!
20	UBI		#DIV/0!
	UBI
	UBI
	5				#DIV/0!		#DIV/0!		#DIV/0!	#DIV/0!	#DIV/0!
	5				#DIV/0!		#DIV/0!		#DIV/0!
	5				#DIV/0!		#DIV/0!		#DIV/0!
21	UBI		#DIV/0!
	UBI
	UBI
	1				#DIV/0!		#DIV/0!		#DIV/0!	#DIV/0!	#DIV/0!
	1				#DIV/0!		#DIV/0!		#DIV/0!
	1				#DIV/0!		#DIV/0!		#DIV/0!
22	UBI		#DIV/0!
	UBI
	UBI
	2				#DIV/0!		#DIV/0!		#DIV/0!	#DIV/0!	#DIV/0!
	2				#DIV/0!		#DIV/0!		#DIV/0!
	2				#DIV/0!		#DIV/0!		#DIV/0!
23	UBI		#DIV/0!
	UBI
	UBI
	2				#DIV/0!		#DIV/0!		#DIV/0!	#DIV/0!	#DIV/0!
	2				#DIV/0!		#DIV/0!		#DIV/0!
	2				#DIV/0!		#DIV/0!		#DIV/0!
24	UBI		#DIV/0!
	UBI
	UBI
	3				#DIV/0!		#DIV/0!		#DIV/0!	#DIV/0!	#DIV/0!
	3				#DIV/0!		#DIV/0!		#DIV/0!
	3				#DIV/0!		#DIV/0!		#DIV/0!
25	UBI		#DIV/0!
	UBI
	UBI
	3				#DIV/0!		#DIV/0!		#DIV/0!	#DIV/0!	#DIV/0!
	3				#DIV/0!		#DIV/0!		#DIV/0!
	3				#DIV/0!		#DIV/0!		#DIV/0!
26	UBI		#DIV/0!
	UBI
	UBI
	4				#DIV/0!		#DIV/0!		#DIV/0!	#DIV/0!	#DIV/0!
	4				#DIV/0!		#DIV/0!		#DIV/0!
	4				#DIV/0!		#DIV/0!		#DIV/0!
27	UBI		#DIV/0!
	UBI
	UBI
	4				#DIV/0!		#DIV/0!		#DIV/0!	#DIV/0!	#DIV/0!
	4				#DIV/0!		#DIV/0!		#DIV/0!
	4				#DIV/0!		#DIV/0!		#DIV/0!
28	UBI		#DIV/0!
	UBI
	UBI
	5				#DIV/0!		#DIV/0!		#DIV/0!	#DIV/0!	#DIV/0!
	5				#DIV/0!		#DIV/0!		#DIV/0!
	5				#DIV/0!		#DIV/0!		#DIV/0!
29	UBI		#DIV/0!
	UBI
	UBI
	5				#DIV/0!		#DIV/0!		#DIV/0!	#DIV/0!	#DIV/0!
	5				#DIV/0!		#DIV/0!		#DIV/0!
	5				#DIV/0!		#DIV/0!		#DIV/0!
30	UBI		#DIV/0!
	UBI
	UBI
	1				#DIV/0!		#DIV/0!		#DIV/0!	#DIV/0!	#DIV/0!
	1				#DIV/0!		#DIV/0!		#DIV/0!
	1				#DIV/0!		#DIV/0!		#DIV/0!
31	UBI		#DIV/0!
	UBI
	UBI
	2				#DIV/0!		#DIV/0!		#DIV/0!	#DIV/0!	#DIV/0!
	2				#DIV/0!		#DIV/0!		#DIV/0!
	2				#DIV/0!		#DIV/0!		#DIV/0!
32	UBI		#DIV/0!
	UBI
	UBI
	2				#DIV/0!		#DIV/0!		#DIV/0!	#DIV/0!	#DIV/0!
	2				#DIV/0!		#DIV/0!		#DIV/0!
	2				#DIV/0!		#DIV/0!		#DIV/0!
33	UBI		#DIV/0!
	UBI
	UBI
	3				#DIV/0!		#DIV/0!		#DIV/0!	#DIV/0!	#DIV/0!
	3				#DIV/0!		#DIV/0!		#DIV/0!
	3				#DIV/0!		#DIV/0!		#DIV/0!
34	UBI		#DIV/0!
	UBI
	UBI
	3				#DIV/0!		#DIV/0!		#DIV/0!	#DIV/0!	#DIV/0!
	3				#DIV/0!		#DIV/0!		#DIV/0!
	3				#DIV/0!		#DIV/0!		#DIV/0!
35	UBI		#DIV/0!
	UBI
	UBI
	4				#DIV/0!		#DIV/0!		#DIV/0!	#DIV/0!	#DIV/0!
	4				#DIV/0!		#DIV/0!		#DIV/0!
	4				#DIV/0!		#DIV/0!		#DIV/0!
36	UBI		#DIV/0!
	UBI
	UBI
	4				#DIV/0!		#DIV/0!		#DIV/0!	#DIV/0!	#DIV/0!
	4				#DIV/0!		#DIV/0!		#DIV/0!
	4				#DIV/0!		#DIV/0!		#DIV/0!

## Sheet: HMGS
	treatment	Threshold Cycle (Ct)	Mean		ΔCT(treatment-UBI)		ΔΔCT(treatment-CK)		2^(-△△Ct)	average	SD	1	0		1.86909	0.233247		1.66798	0.323765		1.76711	0.0543595		2.12055	0.530675
1	UBI	20.24	20.3333									1.13606	0.0991588		2.14988	0.1886		1.11393	0.0706552		3.4328	0.32124		4.08491	0.205691
	UBI	20.35										2.68956	0.0598944		3.08175	0.424889		3.25221	0.293891		3.73814	0.237106		5.53999	0.364135
	UBI	20.41
	1	24.14	24.6267		4.29333
	1	24.58										显著性分析
	1	25.16										1	1.32562	2.80889		1	1.86909	1.66798	1.76711	2.12055
												1	0.990801	2.62079		1.13606	2.14988	1.11393	3.4328	4.08491
2	UBI	19.71	19.7767									1	1.09177	2.63902		2.68956	3.08175	3.25221	3.73814	5.53999
	UBI	19.79										1.81504	2.50244	3.87268
	UBI	19.83										1.49485	1.85746	2.95536
	1	23.21			3.43333		-0.86		1.81504	1.86909	0.233247	2.2974	2.08975	2.41719
	1	23.49			3.71333		-0.58		1.49485			2.16845	1.0163	3.81937
	1	22.87			3.09333		-1.2		2.2974			1.77358	1.25122	2.83497
3	UBI	20.85	20.7033									1.06191	1.07425	3.10229
	UBI	20.6										1.81504	4	4.19887
	UBI	20.66										1.82766	3.41054	3.605
	2	23.88			3.17667		-1.11667		2.16845	1.66798	0.323765	1.65864	2.88786	3.41054
	2	24.17			3.46667		-0.826667		1.77358			2.53737	4.45883	5.92439
	2	24.91			4.20667		-0.0866667		1.06191			2.75745	4.04648	5.88347
4	UBI	22.25	22.3567									1.06683	3.74942	4.8121
	UBI	22.71
	UBI	22.11
	2	25.79			3.43333		-0.86		1.81504	1.76711	0.0543595
	2	25.78			3.42333		-0.87		1.82766
	2	25.92			3.56333		-0.73		1.65864
5	UBI	26.28	26.21
	UBI	26.34
	UBI	26.01
	3	29.16			2.95		-1.34333		2.53737	2.12055	0.530675
	3	29.04			2.83		-1.46333		2.75745
	3	30.41			4.2		-0.0933333		1.06683
6	UBI	20.69	20.7433
	UBI	20.72
	UBI	20.82
	3	24.63			3.88667		-0.406667		1.32562	1.13606	0.0991588
	3	25.05			4.30667		0.0133333		0.990801
	3	24.91			4.16667		-0.126667		1.09177
7	UBI	22.43	22.53
	UBI	22.54
	UBI	22.62
	4	25.5			2.97		-1.32333		2.50244	2.14988	0.1886
	4	25.93			3.4		-0.893333		1.85746
	4	25.76			3.23		-1.06333		2.08975
8	UBI	20.97	21.03
	UBI	21.08
	UBI	21.04
	4	25.3			4.27		-0.0233333		1.0163	1.11393	0.0706552
	4	25			3.97		-0.323333		1.25122
	4	25.22			4.19		-0.103333		1.07425
9	UBI	19.68	19.6467
	UBI	19.71
	UBI	19.55
	5	21.94			2.29333		-2		4	3.4328	0.32124
	5	22.17			2.52333		-1.77		3.41054
	5	22.41			2.76333		-1.53		2.88786
10	UBI	19.45	19.2533
	UBI	19.2
	UBI	19.11
	5	21.39			2.13667		-2.15667		4.45883	4.08491	0.205691
	5	21.53			2.27667		-2.01667		4.04648
	5	21.64			2.38667		-1.90667		3.74942
11	UBI	18.72	18.7267
	UBI	18.79
	UBI	18.67
	1	21.34	21.53		2.80333		-1.49		2.80889	2.68956	0.0598944
	1	21.63			2.90333		-1.39		2.62079
	1	21.62			2.89333		-1.4		2.63902
12	UBI	18.97	18.99
	UBI	19.01
	UBI	18.99
	1	21.33			2.34		-1.95333		3.87268	3.08175	0.424889
	1	21.72			2.73		-1.56333		2.95536
	1	22.01			3.02		-1.27333		2.41719
13	UBI	19.89	19.66
	UBI	19.57
	UBI	19.52
	2	22.02			2.36		-1.93333		3.81937	3.25221	0.293891
	2	22.45			2.79		-1.50333		2.83497
	2	22.32			2.66		-1.63333		3.10229
14	UBI	17.75	17.7967
	UBI	17.78
	UBI	17.86
	2	20.02			2.22333		-2.07		4.19887	3.73814	0.237106
	2	20.24			2.44333		-1.85		3.605
	2	20.32			2.52333		-1.77		3.41054
15	UBI	24.74	24.6733
	UBI	24.55
	UBI	24.73
	3	26.4			1.72667		-2.56667		5.92439	5.53999	0.364135
	3	26.41			1.73667		-2.55667		5.88347
	3	26.7			2.02667		-2.26667		4.8121
16	UBI		#DIV/0!
	UBI
	UBI
	3				#DIV/0!		#DIV/0!		#DIV/0!	#DIV/0!	#DIV/0!
	3				#DIV/0!		#DIV/0!		#DIV/0!
	3				#DIV/0!		#DIV/0!		#DIV/0!
17	UBI		#DIV/0!
	UBI
	UBI
	4				#DIV/0!		#DIV/0!		#DIV/0!	#DIV/0!	#DIV/0!
	4				#DIV/0!		#DIV/0!		#DIV/0!
	4				#DIV/0!		#DIV/0!		#DIV/0!
18	UBI		#DIV/0!
	UBI
	UBI
	4				#DIV/0!		#DIV/0!		#DIV/0!	#DIV/0!	#DIV/0!
	4				#DIV/0!		#DIV/0!		#DIV/0!
	4				#DIV/0!		#DIV/0!		#DIV/0!
19	UBI		#DIV/0!
	UBI
	UBI
	5				#DIV/0!		#DIV/0!		#DIV/0!	#DIV/0!	#DIV/0!
	5				#DIV/0!		#DIV/0!		#DIV/0!
	5				#DIV/0!		#DIV/0!		#DIV/0!
20	UBI		#DIV/0!
	UBI
	UBI
	5				#DIV/0!		#DIV/0!		#DIV/0!	#DIV/0!	#DIV/0!
	5				#DIV/0!		#DIV/0!		#DIV/0!
	5				#DIV/0!		#DIV/0!		#DIV/0!
21	UBI		#DIV/0!
	UBI
	UBI
	1				#DIV/0!		#DIV/0!		#DIV/0!	#DIV/0!	#DIV/0!
	1				#DIV/0!		#DIV/0!		#DIV/0!
	1				#DIV/0!		#DIV/0!		#DIV/0!
22	UBI		#DIV/0!
	UBI
	UBI
	2				#DIV/0!		#DIV/0!		#DIV/0!	#DIV/0!	#DIV/0!
	2				#DIV/0!		#DIV/0!		#DIV/0!
	2				#DIV/0!		#DIV/0!		#DIV/0!
23	UBI		#DIV/0!
	UBI
	UBI
	2				#DIV/0!		#DIV/0!		#DIV/0!	#DIV/0!	#DIV/0!
	2				#DIV/0!		#DIV/0!		#DIV/0!
	2				#DIV/0!		#DIV/0!		#DIV/0!
24	UBI		#DIV/0!
	UBI
	UBI
	3				#DIV/0!		#DIV/0!		#DIV/0!	#DIV/0!	#DIV/0!
	3				#DIV/0!		#DIV/0!		#DIV/0!
	3				#DIV/0!		#DIV/0!		#DIV/0!
25	UBI		#DIV/0!
	UBI
	UBI
	3				#DIV/0!		#DIV/0!		#DIV/0!	#DIV/0!	#DIV/0!
	3				#DIV/0!		#DIV/0!		#DIV/0!
	3				#DIV/0!		#DIV/0!		#DIV/0!
26	UBI		#DIV/0!
	UBI
	UBI
	4				#DIV/0!		#DIV/0!		#DIV/0!	#DIV/0!	#DIV/0!
	4				#DIV/0!		#DIV/0!		#DIV/0!
	4				#DIV/0!		#DIV/0!		#DIV/0!
27	UBI		#DIV/0!
	UBI
	UBI
	4				#DIV/0!		#DIV/0!		#DIV/0!	#DIV/0!	#DIV/0!
	4				#DIV/0!		#DIV/0!		#DIV/0!
	4				#DIV/0!		#DIV/0!		#DIV/0!
28	UBI		#DIV/0!
	UBI
	UBI
	5				#DIV/0!		#DIV/0!		#DIV/0!	#DIV/0!	#DIV/0!
	5				#DIV/0!		#DIV/0!		#DIV/0!
	5				#DIV/0!		#DIV/0!		#DIV/0!
29	UBI		#DIV/0!
	UBI
	UBI
	5				#DIV/0!		#DIV/0!		#DIV/0!	#DIV/0!	#DIV/0!
	5				#DIV/0!		#DIV/0!		#DIV/0!
	5				#DIV/0!		#DIV/0!		#DIV/0!
30	UBI		#DIV/0!
	UBI
	UBI
	1				#DIV/0!		#DIV/0!		#DIV/0!	#DIV/0!	#DIV/0!
	1				#DIV/0!		#DIV/0!		#DIV/0!
	1				#DIV/0!		#DIV/0!		#DIV/0!
31	UBI		#DIV/0!
	UBI
	UBI
	2				#DIV/0!		#DIV/0!		#DIV/0!	#DIV/0!	#DIV/0!
	2				#DIV/0!		#DIV/0!		#DIV/0!
	2				#DIV/0!		#DIV/0!		#DIV/0!
32	UBI		#DIV/0!
	UBI
	UBI
	2				#DIV/0!		#DIV/0!		#DIV/0!	#DIV/0!	#DIV/0!
	2				#DIV/0!		#DIV/0!		#DIV/0!
	2				#DIV/0!		#DIV/0!		#DIV/0!
33	UBI		#DIV/0!
	UBI
	UBI
	3				#DIV/0!		#DIV/0!		#DIV/0!	#DIV/0!	#DIV/0!
	3				#DIV/0!		#DIV/0!		#DIV/0!
	3				#DIV/0!		#DIV/0!		#DIV/0!
34	UBI		#DIV/0!
	UBI
	UBI
	3				#DIV/0!		#DIV/0!		#DIV/0!	#DIV/0!	#DIV/0!
	3				#DIV/0!		#DIV/0!		#DIV/0!
	3				#DIV/0!		#DIV/0!		#DIV/0!
35	UBI		#DIV/0!
	UBI
	UBI
	4				#DIV/0!		#DIV/0!		#DIV/0!	#DIV/0!	#DIV/0!
	4				#DIV/0!		#DIV/0!		#DIV/0!
	4				#DIV/0!		#DIV/0!		#DIV/0!
36	UBI		#DIV/0!
	UBI
	UBI
	4				#DIV/0!		#DIV/0!		#DIV/0!	#DIV/0!	#DIV/0!
	4				#DIV/0!		#DIV/0!		#DIV/0!
	4				#DIV/0!		#DIV/0!		#DIV/0!

## Sheet: HMGR
	treatment	Threshold Cycle (Ct)	Mean		ΔCT(treatment-UBI)		ΔΔCT(treatment-CK)		2^(-△△Ct)	average	SD	1	0		2.04257	0.307577		2.29296	0.219006		1.17467	0.0718495		2.51362	0.171112
1	UBI	20.24	20.3333									3.21858	0.209885		1.98926	0.183202		1.34714	0.173375		1.23903	0.051959		0.529762	0.0774888
	UBI	20.35										1.58684	0.0322157		1.72229	0.0927198		1.83198	0.012654		0.424558	0.00937198		1.9863	0.205355
	UBI	20.41
	1	24.59	25.1367		4.80333
	1	25.33										显著性分析
	1	25.49										1	3.47417	1.52274		1	2.04257	2.29296	1.17467	2.51362
												1	3.37916	1.6245		3.21858	1.98926	1.34714	1.23903	0.529762
2	UBI	19.71	19.7767									1	2.80241	1.61328		1.58684	1.72229	1.83198	0.424558	1.9863
	UBI	19.79										1.75321	2.31873	1.54043
	UBI	19.83										1.71713	1.96337	1.84463
	1	23.77			3.99333		-0.81		1.75321	2.04257	0.307577	2.65737	1.68568	1.7818
	1	23.8			4.02333		-0.78		1.71713			2.61474	1.55114	1.84463
	1	23.17			3.39333		-1.41		2.65737			1.87471	1.48796	1.80667
3	UBI	20.85	20.7033									2.38943	1.00231	1.84463
	UBI	20.6										1.21419	1.23971	0.423373
	UBI	20.66										1.27456	1.1487	0.408951
	2	24.12			3.41667		-1.38667		2.61474	2.29296	0.219006	1.03526	1.32869	0.441351
	2	24.6			3.89667		-0.906667		1.87471			2.85469	0.413703	2.16845
	2	24.25			3.54667		-1.25667		2.38943			2.31873	0.676737	1.57644
4	UBI	22.25	22.3567									2.36745	0.498846	2.21402
	UBI	22.71
	UBI	22.11
	2	26.88			4.52333		-0.28		1.21419	1.17467	0.0718495
	2	26.81			4.45333		-0.35		1.27456
	2	27.11			4.75333		-0.05		1.03526
5	UBI	26.28	26.21
	UBI	26.34
	UBI	26.01
	3	29.5			3.29		-1.51333		2.85469	2.51362	0.171112
	3	29.8			3.59		-1.21333		2.31873
	3	29.77			3.56		-1.24333		2.36745
6	UBI	20.69	20.7433
	UBI	20.72
	UBI	20.82
	3	23.75			3.00667		-1.79667		3.47417	3.21858	0.209885
	3	23.79			3.04667		-1.75667		3.37916
	3	24.06			3.31667		-1.48667		2.80241
7	UBI	22.43	22.53
	UBI	22.54
	UBI	22.62
	4	26.12			3.59		-1.21333		2.31873	1.98926	0.183202
	4	26.36			3.83		-0.973333		1.96337
	4	26.58			4.05		-0.753333		1.68568
8	UBI	20.97	21.03
	UBI	21.08
	UBI	21.04
	4	25.2			4.17		-0.633333		1.55114	1.34714	0.173375
	4	25.26			4.23		-0.573333		1.48796
	4	25.83			4.8		-0.00333333		1.00231
9	UBI	19.68	19.6467
	UBI	19.71
	UBI	19.55
	5	24.14			4.49333		-0.31		1.23971	1.23903	0.051959
	5	24.25			4.60333		-0.2		1.1487
	5	24.04			4.39333		-0.41		1.32869
10	UBI	19.45	19.2533
	UBI	19.2
	UBI	19.11
	5	25.33			6.07667		1.27333		0.413703	0.529762	0.0774888
	5	24.62			5.36667		0.563333		0.676737
	5	25.06			5.80667		1.00333		0.498846
11	UBI	18.72	18.7267
	UBI	18.79
	UBI	18.67
	1	23.1	22.9233		4.19667		-0.606667		1.52274	1.58684	0.0322157
	1	22.83			4.10333		-0.7		1.6245
	1	22.84			4.11333		-0.69		1.61328
12	UBI	18.97	18.99
	UBI	19.01
	UBI	18.99
	1	23.17			4.18		-0.623333		1.54043	1.72229	0.0927198
	1	22.91			3.92		-0.883333		1.84463
	1	22.96			3.97		-0.833333		1.7818
13	UBI	19.89	19.66
	UBI	19.57
	UBI	19.52
	2	23.58			3.92		-0.883333		1.84463	1.83198	0.012654
	2	23.61			3.95		-0.853333		1.80667
	2	23.58			3.92		-0.883333		1.84463
14	UBI	17.75	17.7967
	UBI	17.78
	UBI	17.86
	2	23.84			6.04333		1.24		0.423373	0.424558	0.00937198
	2	23.89			6.09333		1.29		0.408951
	2	23.78			5.98333		1.18		0.441351
15	UBI	24.74	24.6733
	UBI	24.55
	UBI	24.73
	3	28.36			3.68667		-1.11667		2.16845	1.9863	0.205355
	3	28.82			4.14667		-0.656667		1.57644
	3	28.33			3.65667		-1.14667		2.21402
16	UBI		#DIV/0!
	UBI
	UBI
	3				#DIV/0!		#DIV/0!		#DIV/0!	#DIV/0!	#DIV/0!
	3				#DIV/0!		#DIV/0!		#DIV/0!
	3				#DIV/0!		#DIV/0!		#DIV/0!
17	UBI		#DIV/0!
	UBI
	UBI
	4				#DIV/0!		#DIV/0!		#DIV/0!	#DIV/0!	#DIV/0!
	4				#DIV/0!		#DIV/0!		#DIV/0!
	4				#DIV/0!		#DIV/0!		#DIV/0!
18	UBI		#DIV/0!
	UBI
	UBI
	4				#DIV/0!		#DIV/0!		#DIV/0!	#DIV/0!	#DIV/0!
	4				#DIV/0!		#DIV/0!		#DIV/0!
	4				#DIV/0!		#DIV/0!		#DIV/0!
19	UBI		#DIV/0!
	UBI
	UBI
	5				#DIV/0!		#DIV/0!		#DIV/0!	#DIV/0!	#DIV/0!
	5				#DIV/0!		#DIV/0!		#DIV/0!
	5				#DIV/0!		#DIV/0!		#DIV/0!
20	UBI		#DIV/0!
	UBI
	UBI
	5				#DIV/0!		#DIV/0!		#DIV/0!	#DIV/0!	#DIV/0!
	5				#DIV/0!		#DIV/0!		#DIV/0!
	5				#DIV/0!		#DIV/0!		#DIV/0!
21	UBI		#DIV/0!
	UBI
	UBI
	1				#DIV/0!		#DIV/0!		#DIV/0!	#DIV/0!	#DIV/0!
	1				#DIV/0!		#DIV/0!		#DIV/0!
	1				#DIV/0!		#DIV/0!		#DIV/0!
22	UBI		#DIV/0!
	UBI
	UBI
	2				#DIV/0!		#DIV/0!		#DIV/0!	#DIV/0!	#DIV/0!
	2				#DIV/0!		#DIV/0!		#DIV/0!
	2				#DIV/0!		#DIV/0!		#DIV/0!
23	UBI		#DIV/0!
	UBI
	UBI
	2				#DIV/0!		#DIV/0!		#DIV/0!	#DIV/0!	#DIV/0!
	2				#DIV/0!		#DIV/0!		#DIV/0!
	2				#DIV/0!		#DIV/0!		#DIV/0!
24	UBI		#DIV/0!
	UBI
	UBI
	3				#DIV/0!		#DIV/0!		#DIV/0!	#DIV/0!	#DIV/0!
	3				#DIV/0!		#DIV/0!		#DIV/0!
	3				#DIV/0!		#DIV/0!		#DIV/0!
25	UBI		#DIV/0!
	UBI
	UBI
	3				#DIV/0!		#DIV/0!		#DIV/0!	#DIV/0!	#DIV/0!
	3				#DIV/0!		#DIV/0!		#DIV/0!
	3				#DIV/0!		#DIV/0!		#DIV/0!
26	UBI		#DIV/0!
	UBI
	UBI
	4				#DIV/0!		#DIV/0!		#DIV/0!	#DIV/0!	#DIV/0!
	4				#DIV/0!		#DIV/0!		#DIV/0!
	4				#DIV/0!		#DIV/0!		#DIV/0!
27	UBI		#DIV/0!
	UBI
	UBI
	4				#DIV/0!		#DIV/0!		#DIV/0!	#DIV/0!	#DIV/0!
	4				#DIV/0!		#DIV/0!		#DIV/0!
	4				#DIV/0!		#DIV/0!		#DIV/0!
28	UBI		#DIV/0!
	UBI
	UBI
	5				#DIV/0!		#DIV/0!		#DIV/0!	#DIV/0!	#DIV/0!
	5				#DIV/0!		#DIV/0!		#DIV/0!
	5				#DIV/0!		#DIV/0!		#DIV/0!
29	UBI		#DIV/0!
	UBI
	UBI
	5				#DIV/0!		#DIV/0!		#DIV/0!	#DIV/0!	#DIV/0!
	5				#DIV/0!		#DIV/0!		#DIV/0!
	5				#DIV/0!		#DIV/0!		#DIV/0!
30	UBI		#DIV/0!
	UBI
	UBI
	1				#DIV/0!		#DIV/0!		#DIV/0!	#DIV/0!	#DIV/0!
	1				#DIV/0!		#DIV/0!		#DIV/0!
	1				#DIV/0!		#DIV/0!		#DIV/0!
31	UBI		#DIV/0!
	UBI
	UBI
	2				#DIV/0!		#DIV/0!		#DIV/0!	#DIV/0!	#DIV/0!
	2				#DIV/0!		#DIV/0!		#DIV/0!
	2				#DIV/0!		#DIV/0!		#DIV/0!
32	UBI		#DIV/0!
	UBI
	UBI
	2				#DIV/0!		#DIV/0!		#DIV/0!	#DIV/0!	#DIV/0!
	2				#DIV/0!		#DIV/0!		#DIV/0!
	2				#DIV/0!		#DIV/0!		#DIV/0!
33	UBI		#DIV/0!
	UBI
	UBI
	3				#DIV/0!		#DIV/0!		#DIV/0!	#DIV/0!	#DIV/0!
	3				#DIV/0!		#DIV/0!		#DIV/0!
	3				#DIV/0!		#DIV/0!		#DIV/0!
34	UBI		#DIV/0!
	UBI
	UBI
	3				#DIV/0!		#DIV/0!		#DIV/0!	#DIV/0!	#DIV/0!
	3				#DIV/0!		#DIV/0!		#DIV/0!
	3				#DIV/0!		#DIV/0!		#DIV/0!
35	UBI		#DIV/0!
	UBI
	UBI
	4				#DIV/0!		#DIV/0!		#DIV/0!	#DIV/0!	#DIV/0!
	4				#DIV/0!		#DIV/0!		#DIV/0!
	4				#DIV/0!		#DIV/0!		#DIV/0!
36	UBI		#DIV/0!
	UBI
	UBI
	4				#DIV/0!		#DIV/0!		#DIV/0!	#DIV/0!	#DIV/0!
	4				#DIV/0!		#DIV/0!		#DIV/0!
	4				#DIV/0!		#DIV/0!		#DIV/0!

## Sheet: PMK
	treatment	Threshold Cycle (Ct)	Mean		ΔCT(treatment-UBI)		ΔΔCT(treatment-CK)		2^(-△△Ct)	average	SD	1	0		0.924862	0.0194064		1.37797	0.107302		1.92888	0.0527187		1.84402	0.151227
1	UBI	20.24	20.3333									0.880783	0.0101158		1.18285	0.0472472		0.949502	0.0346941		0.63716	0.0292311		0.595893	0.0281413
	UBI	20.35										0.645732	0.00584217		0.474304	0.0241789		0.654937	0.0282317		0.587815	0.00491192		0.441379	0.0217627
	UBI	20.41
	1	25.67	25.6333		5.3
	1	25.58										显著性分析
	1	25.65										1	0.860551	0.634342		1	0.924862	1.37797	1.92888	1.84402
												1	0.890899	0.649169		0.880783	1.18285	0.949502	0.63716	0.595893
2	UBI	19.71	19.7767									1	0.890899	0.653685		0.645732	0.474304	0.654937	0.587815	0.441379
	UBI	19.79										0.886791	1.11729	0.493116
	UBI	19.83										0.950439	1.15669	0.503478
	1	25.25			5.47333		0.173333		0.886791	0.924862	0.0194064	0.937354	1.27456	0.426317
	1	25.15			5.37333		0.0733333		0.950439			1.16743	1.01396	0.678302
	1	25.17			5.39333		0.0933333		0.937354			1.51922	0.895025	0.598739
3	UBI	20.85	20.7033									1.44727	0.939523	0.687771
	UBI	20.6										1.9816	0.585064	0.581023
	UBI	20.66										1.82344	0.686184	0.585064
	2	25.78			5.07667		-0.223333		1.16743	1.37797	0.107302	1.9816	0.640232	0.597358
	2	25.4			4.69667		-0.603333		1.51922			2.12874	0.567752	0.484085
	2	25.47			4.76667		-0.533333		1.44727			1.61328	0.567752	0.427304
4	UBI	22.25	22.3567									1.79005	0.652176	0.412748
	UBI	22.71
	UBI	22.11
	2	26.67			4.31333		-0.986667		1.9816	1.92888	0.0527187
	2	26.79			4.43333		-0.866667		1.82344
	2	26.67			4.31333		-0.986667		1.9816
5	UBI	26.28	26.21
	UBI	26.34
	UBI	26.01
	3	30.42			4.21		-1.09		2.12874	1.84402	0.151227
	3	30.82			4.61		-0.69		1.61328
	3	30.67			4.46		-0.84		1.79005
6	UBI	20.69	20.7433
	UBI	20.72
	UBI	20.82
	3	26.26			5.51667		0.216667		0.860551	0.880783	0.0101158
	3	26.21			5.46667		0.166667		0.890899
	3	26.21			5.46667		0.166667		0.890899
7	UBI	22.43	22.53
	UBI	22.54
	UBI	22.62
	4	27.67			5.14		-0.16		1.11729	1.18285	0.0472472
	4	27.62			5.09		-0.21		1.15669
	4	27.48			4.95		-0.35		1.27456
8	UBI	20.97	21.03
	UBI	21.08
	UBI	21.04
	4	26.31			5.28		-0.02		1.01396	0.949502	0.0346941
	4	26.49			5.46		0.16		0.895025
	4	26.42			5.39		0.09		0.939523
9	UBI	19.68	19.6467
	UBI	19.71
	UBI	19.55
	5	25.72			6.07333		0.773333		0.585064	0.63716	0.0292311
	5	25.49			5.84333		0.543333		0.686184
	5	25.59			5.94333		0.643333		0.640232
10	UBI	19.45	19.2533
	UBI	19.2
	UBI	19.11
	5	25.37			6.11667		0.816667		0.567752	0.595893	0.0281413
	5	25.37			6.11667		0.816667		0.567752
	5	25.17			5.91667		0.616667		0.652176
11	UBI	18.72	18.7267
	UBI	18.79
	UBI	18.67
	1	24.76	24.6833		5.95667		0.656667		0.634342	0.645732	0.00584217
	1	24.65			5.92333		0.623333		0.649169
	1	24.64			5.91333		0.613333		0.653685
12	UBI	18.97	18.99
	UBI	19.01
	UBI	18.99
	1	25.31			6.32		1.02		0.493116	0.474304	0.0241789
	1	25.28			6.29		0.99		0.503478
	1	25.52			6.53		1.23		0.426317
13	UBI	19.89	19.66
	UBI	19.57
	UBI	19.52
	2	25.52			5.86		0.56		0.678302	0.654937	0.0282317
	2	25.7			6.04		0.74		0.598739
	2	25.5			5.84		0.54		0.687771
14	UBI	17.75	17.7967
	UBI	17.78
	UBI	17.86
	2	23.88			6.08333		0.783333		0.581023	0.587815	0.00491192
	2	23.87			6.07333		0.773333		0.585064
	2	23.84			6.04333		0.743333		0.597358
15	UBI	24.74	24.6733
	UBI	24.55
	UBI	24.73
	3	31.02			6.34667		1.04667		0.484085	0.441379	0.0217627
	3	31.2			6.52667		1.22667		0.427304
	3	31.25			6.57667		1.27667		0.412748
16	UBI		#DIV/0!
	UBI
	UBI
	3				#DIV/0!		#DIV/0!		#DIV/0!	#DIV/0!	#DIV/0!
	3				#DIV/0!		#DIV/0!		#DIV/0!
	3				#DIV/0!		#DIV/0!		#DIV/0!
17	UBI		#DIV/0!
	UBI
	UBI
	4				#DIV/0!		#DIV/0!		#DIV/0!	#DIV/0!	#DIV/0!
	4				#DIV/0!		#DIV/0!		#DIV/0!
	4				#DIV/0!		#DIV/0!		#DIV/0!
18	UBI		#DIV/0!
	UBI
	UBI
	4				#DIV/0!		#DIV/0!		#DIV/0!	#DIV/0!	#DIV/0!
	4				#DIV/0!		#DIV/0!		#DIV/0!
	4				#DIV/0!		#DIV/0!		#DIV/0!
19	UBI		#DIV/0!
	UBI
	UBI
	5				#DIV/0!		#DIV/0!		#DIV/0!	#DIV/0!	#DIV/0!
	5				#DIV/0!		#DIV/0!		#DIV/0!
	5				#DIV/0!		#DIV/0!		#DIV/0!
20	UBI		#DIV/0!
	UBI
	UBI
	5				#DIV/0!		#DIV/0!		#DIV/0!	#DIV/0!	#DIV/0!
	5				#DIV/0!		#DIV/0!		#DIV/0!
	5				#DIV/0!		#DIV/0!		#DIV/0!
21	UBI		#DIV/0!
	UBI
	UBI
	1				#DIV/0!		#DIV/0!		#DIV/0!	#DIV/0!	#DIV/0!
	1				#DIV/0!		#DIV/0!		#DIV/0!
	1				#DIV/0!		#DIV/0!		#DIV/0!
22	UBI		#DIV/0!
	UBI
	UBI
	2				#DIV/0!		#DIV/0!		#DIV/0!	#DIV/0!	#DIV/0!
	2				#DIV/0!		#DIV/0!		#DIV/0!
	2				#DIV/0!		#DIV/0!		#DIV/0!
23	UBI		#DIV/0!
	UBI
	UBI
	2				#DIV/0!		#DIV/0!		#DIV/0!	#DIV/0!	#DIV/0!
	2				#DIV/0!		#DIV/0!		#DIV/0!
	2				#DIV/0!		#DIV/0!		#DIV/0!
24	UBI		#DIV/0!
	UBI
	UBI
	3				#DIV/0!		#DIV/0!		#DIV/0!	#DIV/0!	#DIV/0!
	3				#DIV/0!		#DIV/0!		#DIV/0!
	3				#DIV/0!		#DIV/0!		#DIV/0!
25	UBI		#DIV/0!
	UBI
	UBI
	3				#DIV/0!		#DIV/0!		#DIV/0!	#DIV/0!	#DIV/0!
	3				#DIV/0!		#DIV/0!		#DIV/0!
	3				#DIV/0!		#DIV/0!		#DIV/0!
26	UBI		#DIV/0!
	UBI
	UBI
	4				#DIV/0!		#DIV/0!		#DIV/0!	#DIV/0!	#DIV/0!
	4				#DIV/0!		#DIV/0!		#DIV/0!
	4				#DIV/0!		#DIV/0!		#DIV/0!
27	UBI		#DIV/0!
	UBI
	UBI
	4				#DIV/0!		#DIV/0!		#DIV/0!	#DIV/0!	#DIV/0!
	4				#DIV/0!		#DIV/0!		#DIV/0!
	4				#DIV/0!		#DIV/0!		#DIV/0!
28	UBI		#DIV/0!
	UBI
	UBI
	5				#DIV/0!		#DIV/0!		#DIV/0!	#DIV/0!	#DIV/0!
	5				#DIV/0!		#DIV/0!		#DIV/0!
	5				#DIV/0!		#DIV/0!		#DIV/0!
29	UBI		#DIV/0!
	UBI
	UBI
	5				#DIV/0!		#DIV/0!		#DIV/0!	#DIV/0!	#DIV/0!
	5				#DIV/0!		#DIV/0!		#DIV/0!
	5				#DIV/0!		#DIV/0!		#DIV/0!
30	UBI		#DIV/0!
	UBI
	UBI
	1				#DIV/0!		#DIV/0!		#DIV/0!	#DIV/0!	#DIV/0!
	1				#DIV/0!		#DIV/0!		#DIV/0!
	1				#DIV/0!		#DIV/0!		#DIV/0!
31	UBI		#DIV/0!
	UBI
	UBI
	2				#DIV/0!		#DIV/0!		#DIV/0!	#DIV/0!	#DIV/0!
	2				#DIV/0!		#DIV/0!		#DIV/0!
	2				#DIV/0!		#DIV/0!		#DIV/0!
32	UBI		#DIV/0!
	UBI
	UBI
	2				#DIV/0!		#DIV/0!		#DIV/0!	#DIV/0!	#DIV/0!
	2				#DIV/0!		#DIV/0!		#DIV/0!
	2				#DIV/0!		#DIV/0!		#DIV/0!
33	UBI		#DIV/0!
	UBI
	UBI
	3				#DIV/0!		#DIV/0!		#DIV/0!	#DIV/0!	#DIV/0!
	3				#DIV/0!		#DIV/0!		#DIV/0!
	3				#DIV/0!		#DIV/0!		#DIV/0!
34	UBI		#DIV/0!
	UBI
	UBI
	3				#DIV/0!		#DIV/0!		#DIV/0!	#DIV/0!	#DIV/0!
	3				#DIV/0!		#DIV/0!		#DIV/0!
	3				#DIV/0!		#DIV/0!		#DIV/0!
35	UBI		#DIV/0!
	UBI
	UBI
	4				#DIV/0!		#DIV/0!		#DIV/0!	#DIV/0!	#DIV/0!
	4				#DIV/0!		#DIV/0!		#DIV/0!
	4				#DIV/0!		#DIV/0!		#DIV/0!
36	UBI		#DIV/0!
	UBI
	UBI
	4				#DIV/0!		#DIV/0!		#DIV/0!	#DIV/0!	#DIV/0!
	4				#DIV/0!		#DIV/0!		#DIV/0!
	4				#DIV/0!		#DIV/0!		#DIV/0!

## Sheet: FPPS
	treatment	Threshold Cycle (Ct)	Mean		ΔCT(treatment-UBI)		ΔΔCT(treatment-CK)		2^(-△△Ct)	average	SD	1	0		4.24719	2.18033		2.87988	0.277193		2.26473	0.217984		1.66759	0.0455773
1	UBI	20.24	20.3333									1.6245	0		10.0365	1.00529		3.90632	0.579678		132.552	9.4823		0.867003	0.0202579
	UBI	20.35										87.9814	1.13084		115.014	4.5989		74.1963	4.93529		78.6143	0.481354		127.389	15.5353
	UBI	20.41
	1	31.57	31.57		11.2367
	1	31.47										显著性分析
	1	31.67										1	1.6245	86.2229		1	4.24719	2.87988	2.26473	1.66759
												1	1.6245	87.6288		1.6245	10.0365	3.90632	132.552	0.867003
2	UBI	19.71	19.7767									1	1.6245	90.0924		87.9814	115.014	74.1963	78.6143	127.389
	UBI	19.79										5.51489	12.0142	122.502
	UBI	19.83										7.22668	8.73415	106.645
	1	28.55			8.77333		-2.46333		5.51489	4.24719	2.18033	1.01522e-77	9.36103	115.894
	1	28.16			8.38333		-2.85333		7.22668			2.60268	2.76383	76.4618
	1	286.78			267.003		255.767		1.01522e-77			2.60268	4.64818	64.7436
3	UBI	20.85	20.7033									3.43426	4.30695	81.3836
	UBI	20.6										2.04675	151.517	77.8882
	UBI	20.66										2.04675	123.07	78.43
	2	30.56			9.85667		-1.38		2.60268	2.87988	0.277193	2.7007	123.07	79.5248
	2	30.56			9.85667		-1.38		2.60268			1.71317	0.846745	97.6806
	2	30.16			9.45667		-1.78		3.43426			1.57644	0.846745	134.364
4	UBI	22.25	22.3567									1.71317	0.907519	150.123
	UBI	22.71
	UBI	22.11
	2	32.56			10.2033		-1.03333		2.04675	2.26473	0.217984
	2	32.56			10.2033		-1.03333		2.04675
	2	32.16			9.80333		-1.43333		2.7007
5	UBI	26.28	26.21
	UBI	26.34
	UBI	26.01
	3	36.67			10.46		-0.776667		1.71317	1.66759	0.0455773
	3	36.79			10.58		-0.656667		1.57644
	3	36.67			10.46		-0.776667		1.71317
6	UBI	20.69	20.7433
	UBI	20.72
	UBI	20.82
	3	31.28			10.5367		-0.7		1.6245	1.6245	0
	3	31.28			10.5367		-0.7		1.6245
	3	31.28			10.5367		-0.7		1.6245
7	UBI	22.43	22.53
	UBI	22.54
	UBI	22.62
	4	30.18			7.65		-3.58667		12.0142	10.0365	1.00529
	4	30.64			8.11		-3.12667		8.73415
	4	30.54			8.01		-3.22667		9.36103
8	UBI	20.97	21.03
	UBI	21.08
	UBI	21.04
	4	30.8			9.77		-1.46667		2.76383	3.90632	0.579678
	4	30.05			9.02		-2.21667		4.64818
	4	30.16			9.13		-2.10667		4.30695
9	UBI	19.68	19.6467
	UBI	19.71
	UBI	19.55
	5	23.64			3.99333		-7.24333		151.517	132.552	9.4823
	5	23.94			4.29333		-6.94333		123.07
	5	23.94			4.29333		-6.94333		123.07
10	UBI	19.45	19.2533
	UBI	19.2
	UBI	19.11
	5	30.73			11.4767		0.24		0.846745	0.867003	0.0202579
	5	30.73			11.4767		0.24		0.846745
	5	30.63			11.3767		0.14		0.907519
11	UBI	18.72	18.7267
	UBI	18.79
	UBI	18.67
	1	23.62	23.5333		4.80667		-6.43		86.2229	87.9814	1.13084
	1	23.51			4.78333		-6.45333		87.6288
	1	23.47			4.74333		-6.49333		90.0924
12	UBI	18.97	18.99
	UBI	19.01
	UBI	18.99
	1	23.29			4.3		-6.93667		122.502	115.014	4.5989
	1	23.49			4.5		-6.73667		106.645
	1	23.37			4.38		-6.85667		115.894
13	UBI	19.89	19.66
	UBI	19.57
	UBI	19.52
	2	24.64			4.98		-6.25667		76.4618	74.1963	4.93529
	2	24.88			5.22		-6.01667		64.7436
	2	24.55			4.89		-6.34667		81.3836
14	UBI	17.75	17.7967
	UBI	17.78
	UBI	17.86
	2	22.75			4.95333		-6.28333		77.8882	78.6143	0.481354
	2	22.74			4.94333		-6.29333		78.43
	2	22.72			4.92333		-6.31333		79.5248
15	UBI	24.74	24.6733
	UBI	24.55
	UBI	24.73
	3	29.3			4.62667		-6.61		97.6806	127.389	15.5353
	3	28.84			4.16667		-7.07		134.364
	3	28.68			4.00667		-7.23		150.123
16	UBI		#DIV/0!
	UBI
	UBI
	3				#DIV/0!		#DIV/0!		#DIV/0!	#DIV/0!	#DIV/0!
	3				#DIV/0!		#DIV/0!		#DIV/0!
	3				#DIV/0!		#DIV/0!		#DIV/0!
17	UBI		#DIV/0!
	UBI
	UBI
	4				#DIV/0!		#DIV/0!		#DIV/0!	#DIV/0!	#DIV/0!
	4				#DIV/0!		#DIV/0!		#DIV/0!
	4				#DIV/0!		#DIV/0!		#DIV/0!
18	UBI		#DIV/0!
	UBI
	UBI
	4				#DIV/0!		#DIV/0!		#DIV/0!	#DIV/0!	#DIV/0!
	4				#DIV/0!		#DIV/0!		#DIV/0!
	4				#DIV/0!		#DIV/0!		#DIV/0!
19	UBI		#DIV/0!
	UBI
	UBI
	5				#DIV/0!		#DIV/0!		#DIV/0!	#DIV/0!	#DIV/0!
	5				#DIV/0!		#DIV/0!		#DIV/0!
	5				#DIV/0!		#DIV/0!		#DIV/0!
20	UBI		#DIV/0!
	UBI
	UBI
	5				#DIV/0!		#DIV/0!		#DIV/0!	#DIV/0!	#DIV/0!
	5				#DIV/0!		#DIV/0!		#DIV/0!
	5				#DIV/0!		#DIV/0!		#DIV/0!
21	UBI		#DIV/0!
	UBI
	UBI
	1				#DIV/0!		#DIV/0!		#DIV/0!	#DIV/0!	#DIV/0!
	1				#DIV/0!		#DIV/0!		#DIV/0!
	1				#DIV/0!		#DIV/0!		#DIV/0!
22	UBI		#DIV/0!
	UBI
	UBI
	2				#DIV/0!		#DIV/0!		#DIV/0!	#DIV/0!	#DIV/0!
	2				#DIV/0!		#DIV/0!		#DIV/0!
	2				#DIV/0!		#DIV/0!		#DIV/0!
23	UBI		#DIV/0!
	UBI
	UBI
	2				#DIV/0!		#DIV/0!		#DIV/0!	#DIV/0!	#DIV/0!
	2				#DIV/0!		#DIV/0!		#DIV/0!
	2				#DIV/0!		#DIV/0!		#DIV/0!
24	UBI		#DIV/0!
	UBI
	UBI
	3				#DIV/0!		#DIV/0!		#DIV/0!	#DIV/0!	#DIV/0!
	3				#DIV/0!		#DIV/0!		#DIV/0!
	3				#DIV/0!		#DIV/0!		#DIV/0!
25	UBI		#DIV/0!
	UBI
	UBI
	3				#DIV/0!		#DIV/0!		#DIV/0!	#DIV/0!	#DIV/0!
	3				#DIV/0!		#DIV/0!		#DIV/0!
	3				#DIV/0!		#DIV/0!		#DIV/0!
26	UBI		#DIV/0!
	UBI
	UBI
	4				#DIV/0!		#DIV/0!		#DIV/0!	#DIV/0!	#DIV/0!
	4				#DIV/0!		#DIV/0!		#DIV/0!
	4				#DIV/0!		#DIV/0!		#DIV/0!
27	UBI		#DIV/0!
	UBI
	UBI
	4				#DIV/0!		#DIV/0!		#DIV/0!	#DIV/0!	#DIV/0!
	4				#DIV/0!		#DIV/0!		#DIV/0!
	4				#DIV/0!		#DIV/0!		#DIV/0!
28	UBI		#DIV/0!
	UBI
	UBI
	5				#DIV/0!		#DIV/0!		#DIV/0!	#DIV/0!	#DIV/0!
	5				#DIV/0!		#DIV/0!		#DIV/0!
	5				#DIV/0!		#DIV/0!		#DIV/0!
29	UBI		#DIV/0!
	UBI
	UBI
	5				#DIV/0!		#DIV/0!		#DIV/0!	#DIV/0!	#DIV/0!
	5				#DIV/0!		#DIV/0!		#DIV/0!
	5				#DIV/0!		#DIV/0!		#DIV/0!
30	UBI		#DIV/0!
	UBI
	UBI
	1				#DIV/0!		#DIV/0!		#DIV/0!	#DIV/0!	#DIV/0!
	1				#DIV/0!		#DIV/0!		#DIV/0!
	1				#DIV/0!		#DIV/0!		#DIV/0!
31	UBI		#DIV/0!
	UBI
	UBI
	2				#DIV/0!		#DIV/0!		#DIV/0!	#DIV/0!	#DIV/0!
	2				#DIV/0!		#DIV/0!		#DIV/0!
	2				#DIV/0!		#DIV/0!		#DIV/0!
32	UBI		#DIV/0!
	UBI
	UBI
	2				#DIV/0!		#DIV/0!		#DIV/0!	#DIV/0!	#DIV/0!
	2				#DIV/0!		#DIV/0!		#DIV/0!
	2				#DIV/0!		#DIV/0!		#DIV/0!
33	UBI		#DIV/0!
	UBI
	UBI
	3				#DIV/0!		#DIV/0!		#DIV/0!	#DIV/0!	#DIV/0!
	3				#DIV/0!		#DIV/0!		#DIV/0!
	3				#DIV/0!		#DIV/0!		#DIV/0!
34	UBI		#DIV/0!
	UBI
	UBI
	3				#DIV/0!		#DIV/0!		#DIV/0!	#DIV/0!	#DIV/0!
	3				#DIV/0!		#DIV/0!		#DIV/0!
	3				#DIV/0!		#DIV/0!		#DIV/0!
35	UBI		#DIV/0!
	UBI
	UBI
	4				#DIV/0!		#DIV/0!		#DIV/0!	#DIV/0!	#DIV/0!
	4				#DIV/0!		#DIV/0!		#DIV/0!
	4				#DIV/0!		#DIV/0!		#DIV/0!
36	UBI		#DIV/0!
	UBI
	UBI
	4				#DIV/0!		#DIV/0!		#DIV/0!	#DIV/0!	#DIV/0!
	4				#DIV/0!		#DIV/0!		#DIV/0!
	4				#DIV/0!		#DIV/0!		#DIV/0!

## Sheet: GPPS
	treatment	Threshold Cycle (Ct)	Mean		ΔCT(treatment-UBI)		ΔΔCT(treatment-CK)		2^(-△△Ct)	average	SD	1	0		0.908768	0.0541671		1.09729	0.0569454		1.48682	0.0916982		2.10111	0.401555
1	UBI	20.24	20.3333									1.40585	0.0440383		1.58451	0.0348569		1.05981	0.0553038		1.06972	0.0213119		0.789916	0.0520591
	UBI	20.35										0.941751	0.0525218		0.760325	0.0234219		0.779554	0.0563775		0.69903	0.00559474		0.685625	0.0413608
	UBI	20.41
	1	26.47	26.47		6.13667
	1	26.58										显著性分析
	1	26.36										1	1.46409	0.946058		1	0.908768	1.09729	1.48682	2.10111
												1	1.43396	0.848704		1.40585	1.58451	1.05981	1.06972	0.789916
2	UBI	19.71	19.7767									1	1.31951	1.03049		0.941751	0.760325	0.779554	0.69903	0.685625
	UBI	19.79										0.941696	1.64338	0.750886
	UBI	19.83										0.802923	1.52274	0.80478
	1	26			6.22333		0.0866667		0.941696	0.908768	0.0541671	0.981686	1.5874	0.725309
	1	26.23			6.45333		0.316667		0.802923			1.10957	0.997692	0.756109
	1	25.94			6.16333		0.0266667		0.981686			1.18921	1.01162	0.695762
3	UBI	20.85	20.7033									0.993092	1.17013	0.886791
	UBI	20.6										1.63959	1.04488	0.698985
	UBI	20.66										1.32256	1.05214	0.689362
	2	26.69			5.98667		-0.15		1.10957	1.09729	0.0569454	1.49831	1.11214	0.708742
	2	26.59			5.88667		-0.25		1.18921			1.32562	0.806642	0.726986
	2	26.85			6.14667		0.01		0.993092			2.30804	0.692555	0.602904
4	UBI	22.25	22.3567									2.66968	0.870551	0.726986
	UBI	22.71
	UBI	22.11
	2	27.78			5.42333		-0.713333		1.63959	1.48682	0.0916982
	2	28.09			5.73333		-0.403333		1.32256
	2	27.91			5.55333		-0.583333		1.49831
5	UBI	26.28	26.21
	UBI	26.34
	UBI	26.01
	3	31.94			5.73		-0.406667		1.32562	2.10111	0.401555
	3	31.14			4.93		-1.20667		2.30804
	3	30.93			4.72		-1.41667		2.66968
6	UBI	20.69	20.7433
	UBI	20.72
	UBI	20.82
	3	26.33			5.58667		-0.55		1.46409	1.40585	0.0440383
	3	26.36			5.61667		-0.52		1.43396
	3	26.48			5.73667		-0.4		1.31951
7	UBI	22.43	22.53
	UBI	22.54
	UBI	22.62
	4	27.95			5.42		-0.716667		1.64338	1.58451	0.0348569
	4	28.06			5.53		-0.606667		1.52274
	4	28			5.47		-0.666667		1.5874
8	UBI	20.97	21.03
	UBI	21.08
	UBI	21.04
	4	27.17			6.14		0.00333333		0.997692	1.05981	0.0553038
	4	27.15			6.12		-0.0166667		1.01162
	4	26.94			5.91		-0.226667		1.17013
9	UBI	19.68	19.6467
	UBI	19.71
	UBI	19.55
	5	25.72			6.07333		-0.0633333		1.04488	1.06972	0.0213119
	5	25.71			6.06333		-0.0733333		1.05214
	5	25.63			5.98333		-0.153333		1.11214
10	UBI	19.45	19.2533
	UBI	19.2
	UBI	19.11
	5	25.7			6.44667		0.31		0.806642	0.789916	0.0520591
	5	25.92			6.66667		0.53		0.692555
	5	25.59			6.33667		0.2		0.870551
11	UBI	18.72	18.7267
	UBI	18.79
	UBI	18.67
	1	24.91	24.9433		6.21667		0.08		0.946058	0.941751	0.0525218
	1	25.1			6.37333		0.236667		0.848704
	1	24.82			6.09333		-0.0433333		1.03049
12	UBI	18.97	18.99
	UBI	19.01
	UBI	18.99
	1	25.54			6.55		0.413333		0.750886	0.760325	0.0234219
	1	25.44			6.45		0.313333		0.80478
	1	25.59			6.6		0.463333		0.725309
13	UBI	19.89	19.66
	UBI	19.57
	UBI	19.52
	2	26.2			6.54		0.403333		0.756109	0.779554	0.0563775
	2	26.32			6.66		0.523333		0.695762
	2	25.97			6.31		0.173333		0.886791
14	UBI	17.75	17.7967
	UBI	17.78
	UBI	17.86
	2	24.45			6.65333		0.516667		0.698985	0.69903	0.00559474
	2	24.47			6.67333		0.536667		0.689362
	2	24.43			6.63333		0.496667		0.708742
15	UBI	24.74	24.6733
	UBI	24.55
	UBI	24.73
	3	31.27			6.59667		0.46		0.726986	0.685625	0.0413608
	3	31.54			6.86667		0.73		0.602904
	3	31.27			6.59667		0.46		0.726986
16	UBI		#DIV/0!
	UBI
	UBI
	3				#DIV/0!		#DIV/0!		#DIV/0!	#DIV/0!	#DIV/0!
	3				#DIV/0!		#DIV/0!		#DIV/0!
	3				#DIV/0!		#DIV/0!		#DIV/0!
17	UBI		#DIV/0!
	UBI
	UBI
	4				#DIV/0!		#DIV/0!		#DIV/0!	#DIV/0!	#DIV/0!
	4				#DIV/0!		#DIV/0!		#DIV/0!
	4				#DIV/0!		#DIV/0!		#DIV/0!
18	UBI		#DIV/0!
	UBI
	UBI
	4				#DIV/0!		#DIV/0!		#DIV/0!	#DIV/0!	#DIV/0!
	4				#DIV/0!		#DIV/0!		#DIV/0!
	4				#DIV/0!		#DIV/0!		#DIV/0!
19	UBI		#DIV/0!
	UBI
	UBI
	5				#DIV/0!		#DIV/0!		#DIV/0!	#DIV/0!	#DIV/0!
	5				#DIV/0!		#DIV/0!		#DIV/0!
	5				#DIV/0!		#DIV/0!		#DIV/0!
20	UBI		#DIV/0!
	UBI
	UBI
	5				#DIV/0!		#DIV/0!		#DIV/0!	#DIV/0!	#DIV/0!
	5				#DIV/0!		#DIV/0!		#DIV/0!
	5				#DIV/0!		#DIV/0!		#DIV/0!
21	UBI		#DIV/0!
	UBI
	UBI
	1				#DIV/0!		#DIV/0!		#DIV/0!	#DIV/0!	#DIV/0!
	1				#DIV/0!		#DIV/0!		#DIV/0!
	1				#DIV/0!		#DIV/0!		#DIV/0!
22	UBI		#DIV/0!
	UBI
	UBI
	2				#DIV/0!		#DIV/0!		#DIV/0!	#DIV/0!	#DIV/0!
	2				#DIV/0!		#DIV/0!		#DIV/0!
	2				#DIV/0!		#DIV/0!		#DIV/0!
23	UBI		#DIV/0!
	UBI
	UBI
	2				#DIV/0!		#DIV/0!		#DIV/0!	#DIV/0!	#DIV/0!
	2				#DIV/0!		#DIV/0!		#DIV/0!
	2				#DIV/0!		#DIV/0!		#DIV/0!
24	UBI		#DIV/0!
	UBI
	UBI
	3				#DIV/0!		#DIV/0!		#DIV/0!	#DIV/0!	#DIV/0!
	3				#DIV/0!		#DIV/0!		#DIV/0!
	3				#DIV/0!		#DIV/0!		#DIV/0!
25	UBI		#DIV/0!
	UBI
	UBI
	3				#DIV/0!		#DIV/0!		#DIV/0!	#DIV/0!	#DIV/0!
	3				#DIV/0!		#DIV/0!		#DIV/0!
	3				#DIV/0!		#DIV/0!		#DIV/0!
26	UBI		#DIV/0!
	UBI
	UBI
	4				#DIV/0!		#DIV/0!		#DIV/0!	#DIV/0!	#DIV/0!
	4				#DIV/0!		#DIV/0!		#DIV/0!
	4				#DIV/0!		#DIV/0!		#DIV/0!
27	UBI		#DIV/0!
	UBI
	UBI
	4				#DIV/0!		#DIV/0!		#DIV/0!	#DIV/0!	#DIV/0!
	4				#DIV/0!		#DIV/0!		#DIV/0!
	4				#DIV/0!		#DIV/0!		#DIV/0!
28	UBI		#DIV/0!
	UBI
	UBI
	5				#DIV/0!		#DIV/0!		#DIV/0!	#DIV/0!	#DIV/0!
	5				#DIV/0!		#DIV/0!		#DIV/0!
	5				#DIV/0!		#DIV/0!		#DIV/0!
29	UBI		#DIV/0!
	UBI
	UBI
	5				#DIV/0!		#DIV/0!		#DIV/0!	#DIV/0!	#DIV/0!
	5				#DIV/0!		#DIV/0!		#DIV/0!
	5				#DIV/0!		#DIV/0!		#DIV/0!
30	UBI		#DIV/0!
	UBI
	UBI
	1				#DIV/0!		#DIV/0!		#DIV/0!	#DIV/0!	#DIV/0!
	1				#DIV/0!		#DIV/0!		#DIV/0!
	1				#DIV/0!		#DIV/0!		#DIV/0!
31	UBI		#DIV/0!
	UBI
	UBI
	2				#DIV/0!		#DIV/0!		#DIV/0!	#DIV/0!	#DIV/0!
	2				#DIV/0!		#DIV/0!		#DIV/0!
	2				#DIV/0!		#DIV/0!		#DIV/0!
32	UBI		#DIV/0!
	UBI
	UBI
	2				#DIV/0!		#DIV/0!		#DIV/0!	#DIV/0!	#DIV/0!
	2				#DIV/0!		#DIV/0!		#DIV/0!
	2				#DIV/0!		#DIV/0!		#DIV/0!
33	UBI		#DIV/0!
	UBI
	UBI
	3				#DIV/0!		#DIV/0!		#DIV/0!	#DIV/0!	#DIV/0!
	3				#DIV/0!		#DIV/0!		#DIV/0!
	3				#DIV/0!		#DIV/0!		#DIV/0!
34	UBI		#DIV/0!
	UBI
	UBI
	3				#DIV/0!		#DIV/0!		#DIV/0!	#DIV/0!	#DIV/0!
	3				#DIV/0!		#DIV/0!		#DIV/0!
	3				#DIV/0!		#DIV/0!		#DIV/0!
35	UBI		#DIV/0!
	UBI
	UBI
	4				#DIV/0!		#DIV/0!		#DIV/0!	#DIV/0!	#DIV/0!
	4				#DIV/0!		#DIV/0!		#DIV/0!
	4				#DIV/0!		#DIV/0!		#DIV/0!
36	UBI		#DIV/0!
	UBI
	UBI
	4				#DIV/0!		#DIV/0!		#DIV/0!	#DIV/0!	#DIV/0!
	4				#DIV/0!		#DIV/0!		#DIV/0!
	4				#DIV/0!		#DIV/0!		#DIV/0!

## Sheet: TPS
	treatment	Threshold Cycle (Ct)	Mean		ΔCT(treatment-UBI)		ΔΔCT(treatment-CK)		2^(-△△Ct)	average	SD	1	0		1.24812	0.0573525		2.24023	0.113933		7.80185	0.14235		7.43379	0.169728
1	UBI	20.24	20.3333									0.989963	0.183321		1.477	0.205376		0.785912	0.0326921		100.201	4.90626		154.405	3.0891
	UBI	20.35										110.899	2.76962		10.3645	0.862016		0.245989	0		10.1871	0.774763		71.4863	7.98717
	UBI	20.41
	1	33.22	33.08		12.7467
	1	33.22										显著性分析
	1	32.8										1	0.806642	108.383		1	1.24812	2.24023	7.80185	7.43379
												1	1.3566	107.884		0.989963	1.477	0.785912	100.201	154.405
2	UBI	19.71	19.7767									1	0.806642	116.431		110.899	10.3645	0.245989	10.1871	71.4863
	UBI	19.79										1.1434	1.27162	11.7669
	UBI	19.83										1.34102	1.27162	10.5317
	1	32.33			12.5533		-0.193333		1.1434	1.24812	0.0573525	1.25992	1.88775	8.7949
	1	32.1			12.3233		-0.423333		1.34102			2.17347	0.761368	0.245989
	1	32.19			12.4133		-0.333333		1.25992			2.46229	0.7457	0.245989
3	UBI	20.85	20.7033									2.08493	0.850667	0.245989
	UBI	20.6										7.85349	109.39	10.5074
	UBI	20.66										8.01851	98.5875	8.71399
	2	32.33			11.6267		-1.12		2.17347	2.24023	0.113933	7.53357	92.6252	11.3399
	2	32.15			11.4467		-1.3		2.46229			7.60352	149.086	77.1717
	2	32.39			11.6867		-1.06		2.08493			7.09433	154.343	55.7152
4	UBI	22.25	22.3567									7.60352	159.786	81.5719
	UBI	22.71
	UBI	22.11
	2	32.13			9.77333		-2.97333		7.85349	7.80185	0.14235
	2	32.1			9.74333		-3.00333		8.01851
	2	32.19			9.83333		-2.91333		7.53357
5	UBI	26.28	26.21
	UBI	26.34
	UBI	26.01
	3	36.03			9.82		-2.92667		7.60352	7.43379	0.169728
	3	36.13			9.92		-2.82667		7.09433
	3	36.03			9.82		-2.92667		7.60352
6	UBI	20.69	20.7433
	UBI	20.72
	UBI	20.82
	3	33.8			13.0567		0.31		0.806642	0.989963	0.183321
	3	33.05			12.3067		-0.44		1.3566
	3	33.8			13.0567		0.31		0.806642
7	UBI	22.43	22.53
	UBI	22.54
	UBI	22.62
	4	34.93			12.4		-0.346667		1.27162	1.477	0.205376
	4	34.93			12.4		-0.346667		1.27162
	4	34.36			11.83		-0.916667		1.88775
8	UBI	20.97	21.03
	UBI	21.08
	UBI	21.04
	4	34.17			13.14		0.393333		0.761368	0.785912	0.0326921
	4	34.2			13.17		0.423333		0.7457
	4	34.01			12.98		0.233333		0.850667
9	UBI	19.68	19.6467
	UBI	19.71
	UBI	19.55
	5	25.62			5.97333		-6.77333		109.39	100.201	4.90626
	5	25.77			6.12333		-6.62333		98.5875
	5	25.86			6.21333		-6.53333		92.6252
10	UBI	19.45	19.2533
	UBI	19.2
	UBI	19.11
	5	24.78			5.52667		-7.22		149.086	154.405	3.0891
	5	24.73			5.47667		-7.27		154.343
	5	24.68			5.42667		-7.32		159.786
11	UBI	18.72	18.7267
	UBI	18.79
	UBI	18.67
	1	24.81	24.7133		5.98667		-6.76		108.383	110.899	2.76962
	1	24.72			5.99333		-6.75333		107.884
	1	24.61			5.88333		-6.86333		116.431
12	UBI	18.97	18.99
	UBI	19.01
	UBI	18.99
	1	28.18			9.19		-3.55667		11.7669	10.3645	0.862016
	1	28.34			9.35		-3.39667		10.5317
	1	28.6			9.61		-3.13667		8.7949
13	UBI	19.89	19.66
	UBI	19.57
	UBI	19.52
	2	34.43			14.77		2.02333		0.245989	0.245989	0
	2	34.43			14.77		2.02333		0.245989
	2	34.43			14.77		2.02333		0.245989
14	UBI	17.75	17.7967
	UBI	17.78
	UBI	17.86
	2	27.15			9.35333		-3.39333		10.5074	10.1871	0.774763
	2	27.42			9.62333		-3.12333		8.71399
	2	27.04			9.24333		-3.50333		11.3399
15	UBI	24.74	24.6733
	UBI	24.55
	UBI	24.73
	3	31.15			6.47667		-6.27		77.1717	71.4863	7.98717
	3	31.62			6.94667		-5.8		55.7152
	3	31.07			6.39667		-6.35		81.5719
16	UBI		#DIV/0!
	UBI
	UBI
	3				#DIV/0!		#DIV/0!		#DIV/0!	#DIV/0!	#DIV/0!
	3				#DIV/0!		#DIV/0!		#DIV/0!
	3				#DIV/0!		#DIV/0!		#DIV/0!
17	UBI		#DIV/0!
	UBI
	UBI
	4				#DIV/0!		#DIV/0!		#DIV/0!	#DIV/0!	#DIV/0!
	4				#DIV/0!		#DIV/0!		#DIV/0!
	4				#DIV/0!		#DIV/0!		#DIV/0!
18	UBI		#DIV/0!
	UBI
	UBI
	4				#DIV/0!		#DIV/0!		#DIV/0!	#DIV/0!	#DIV/0!
	4				#DIV/0!		#DIV/0!		#DIV/0!
	4				#DIV/0!		#DIV/0!		#DIV/0!
19	UBI		#DIV/0!
	UBI
	UBI
	5				#DIV/0!		#DIV/0!		#DIV/0!	#DIV/0!	#DIV/0!
	5				#DIV/0!		#DIV/0!		#DIV/0!
	5				#DIV/0!		#DIV/0!		#DIV/0!
20	UBI		#DIV/0!
	UBI
	UBI
	5				#DIV/0!		#DIV/0!		#DIV/0!	#DIV/0!	#DIV/0!
	5				#DIV/0!		#DIV/0!		#DIV/0!
	5				#DIV/0!		#DIV/0!		#DIV/0!
21	UBI		#DIV/0!
	UBI
	UBI
	1				#DIV/0!		#DIV/0!		#DIV/0!	#DIV/0!	#DIV/0!
	1				#DIV/0!		#DIV/0!		#DIV/0!
	1				#DIV/0!		#DIV/0!		#DIV/0!
22	UBI		#DIV/0!
	UBI
	UBI
	2				#DIV/0!		#DIV/0!		#DIV/0!	#DIV/0!	#DIV/0!
	2				#DIV/0!		#DIV/0!		#DIV/0!
	2				#DIV/0!		#DIV/0!		#DIV/0!
23	UBI		#DIV/0!
	UBI
	UBI
	2				#DIV/0!		#DIV/0!		#DIV/0!	#DIV/0!	#DIV/0!
	2				#DIV/0!		#DIV/0!		#DIV/0!
	2				#DIV/0!		#DIV/0!		#DIV/0!
24	UBI		#DIV/0!
	UBI
	UBI
	3				#DIV/0!		#DIV/0!		#DIV/0!	#DIV/0!	#DIV/0!
	3				#DIV/0!		#DIV/0!		#DIV/0!
	3				#DIV/0!		#DIV/0!		#DIV/0!
25	UBI		#DIV/0!
	UBI
	UBI
	3				#DIV/0!		#DIV/0!		#DIV/0!	#DIV/0!	#DIV/0!
	3				#DIV/0!		#DIV/0!		#DIV/0!
	3				#DIV/0!		#DIV/0!		#DIV/0!
26	UBI		#DIV/0!
	UBI
	UBI
	4				#DIV/0!		#DIV/0!		#DIV/0!	#DIV/0!	#DIV/0!
	4				#DIV/0!		#DIV/0!		#DIV/0!
	4				#DIV/0!		#DIV/0!		#DIV/0!
27	UBI		#DIV/0!
	UBI
	UBI
	4				#DIV/0!		#DIV/0!		#DIV/0!	#DIV/0!	#DIV/0!
	4				#DIV/0!		#DIV/0!		#DIV/0!
	4				#DIV/0!		#DIV/0!		#DIV/0!
28	UBI		#DIV/0!
	UBI
	UBI
	5				#DIV/0!		#DIV/0!		#DIV/0!	#DIV/0!	#DIV/0!
	5				#DIV/0!		#DIV/0!		#DIV/0!
	5				#DIV/0!		#DIV/0!		#DIV/0!
29	UBI		#DIV/0!
	UBI
	UBI
	5				#DIV/0!		#DIV/0!		#DIV/0!	#DIV/0!	#DIV/0!
	5				#DIV/0!		#DIV/0!		#DIV/0!
	5				#DIV/0!		#DIV/0!		#DIV/0!
30	UBI		#DIV/0!
	UBI
	UBI
	1				#DIV/0!		#DIV/0!		#DIV/0!	#DIV/0!	#DIV/0!
	1				#DIV/0!		#DIV/0!		#DIV/0!
	1				#DIV/0!		#DIV/0!		#DIV/0!
31	UBI		#DIV/0!
	UBI
	UBI
	2				#DIV/0!		#DIV/0!		#DIV/0!	#DIV/0!	#DIV/0!
	2				#DIV/0!		#DIV/0!		#DIV/0!
	2				#DIV/0!		#DIV/0!		#DIV/0!
32	UBI		#DIV/0!
	UBI
	UBI
	2				#DIV/0!		#DIV/0!		#DIV/0!	#DIV/0!	#DIV/0!
	2				#DIV/0!		#DIV/0!		#DIV/0!
	2				#DIV/0!		#DIV/0!		#DIV/0!
33	UBI		#DIV/0!
	UBI
	UBI
	3				#DIV/0!		#DIV/0!		#DIV/0!	#DIV/0!	#DIV/0!
	3				#DIV/0!		#DIV/0!		#DIV/0!
	3				#DIV/0!		#DIV/0!		#DIV/0!
34	UBI		#DIV/0!
	UBI
	UBI
	3				#DIV/0!		#DIV/0!		#DIV/0!	#DIV/0!	#DIV/0!
	3				#DIV/0!		#DIV/0!		#DIV/0!
	3				#DIV/0!		#DIV/0!		#DIV/0!
35	UBI		#DIV/0!
	UBI
	UBI
	4				#DIV/0!		#DIV/0!		#DIV/0!	#DIV/0!	#DIV/0!
	4				#DIV/0!		#DIV/0!		#DIV/0!
	4				#DIV/0!		#DIV/0!		#DIV/0!
36	UBI		#DIV/0!
	UBI
	UBI
	4				#DIV/0!		#DIV/0!		#DIV/0!	#DIV/0!	#DIV/0!
	4				#DIV/0!		#DIV/0!		#DIV/0!
	4				#DIV/0!		#DIV/0!		#DIV/0!

## Sheet: DXS
	treatment	Threshold Cycle (Ct)	Mean		ΔCT(treatment-UBI)		ΔΔCT(treatment-CK)		2^(-△△Ct)	average	SD	1	0		1.00261	0.0503462		1.3386	0.0715873		1.52356	0.0355986		1.85219	0.115719
1	UBI	20.24	20.3333									1.13832	0.0145585		1.4237	0.0655737		0.601095	0.109114		0.244328	0.0119717		0.298958	0.0379353
	UBI	20.35										0.209751	0.0102703		0.209232	0.00988158		0.262736	0.00906852		0.183871	0.00152694		0.230022	0.0516584
	UBI	20.41
	1	23.61	23.61		3.27667
	1	23.58										显著性分析
	1	23.64										1	1.10957	0.206374		1	1.00261	1.3386	1.52356	1.85219
												1	1.15669	0.228986		1.13832	1.4237	0.601095	0.244328	0.298958
2	UBI	19.71	19.7767									1	1.1487	0.193893		0.209751	0.209232	0.262736	0.183871	0.230022
	UBI	19.79										1.06683	1.35347	0.227931
	UBI	19.83										0.903335	1.55473	0.205423
	1	22.96			3.18333		-0.0933333		1.06683	1.00261	0.0503462	1.03766	1.36289	0.194342
	1	23.2			3.42333		0.146667		0.903335			1.31039	0.676737	0.256435
	1	23			3.22333		-0.0533333		1.03766			1.23114	0.385998	0.280616
3	UBI	20.85	20.7033									1.47427	0.740549	0.251158
	UBI	20.6										1.48796	0.250578	0.18471
	UBI	20.66										1.59475	0.221186	0.185995
	2	23.59			2.88667		-0.39		1.31039	1.3386	0.0715873	1.48796	0.261219	0.180909
	2	23.68			2.97667		-0.3		1.23114			1.96791	0.358489	0.157127
	2	23.42			2.71667		-0.56		1.47427			1.96791	0.309927	0.203063
4	UBI	22.25	22.3567									1.62076	0.228458	0.329877
	UBI	22.71
	UBI	22.11
	2	25.06			2.70333		-0.573333		1.48796	1.52356	0.0355986
	2	24.96			2.60333		-0.673333		1.59475
	2	25.06			2.70333		-0.573333		1.48796
5	UBI	26.28	26.21
	UBI	26.34
	UBI	26.01
	3	28.51			2.3		-0.976667		1.96791	1.85219	0.115719
	3	28.51			2.3		-0.976667		1.96791
	3	28.79			2.58		-0.696667		1.62076
6	UBI	20.69	20.7433
	UBI	20.72
	UBI	20.82
	3	23.87			3.12667		-0.15		1.10957	1.13832	0.0145585
	3	23.81			3.06667		-0.21		1.15669
	3	23.82			3.07667		-0.2		1.1487
7	UBI	22.43	22.53
	UBI	22.54
	UBI	22.62
	4	25.37			2.84		-0.436667		1.35347	1.4237	0.0655737
	4	25.17			2.64		-0.636667		1.55473
	4	25.36			2.83		-0.446667		1.36289
8	UBI	20.97	21.03
	UBI	21.08
	UBI	21.04
	4	24.87			3.84		0.563333		0.676737	0.601095	0.109114
	4	25.68			4.65		1.37333		0.385998
	4	24.74			3.71		0.433333		0.740549
9	UBI	19.68	19.6467
	UBI	19.71
	UBI	19.55
	5	24.92			5.27333		1.99667		0.250578	0.244328	0.0119717
	5	25.1			5.45333		2.17667		0.221186
	5	24.86			5.21333		1.93667		0.261219
10	UBI	19.45	19.2533
	UBI	19.2
	UBI	19.11
	5	24.01			4.75667		1.48		0.358489	0.298958	0.0379353
	5	24.22			4.96667		1.69		0.309927
	5	24.66			5.40667		2.13		0.228458
11	UBI	18.72	18.7267
	UBI	18.79
	UBI	18.67
	1	24.34	24.28		5.55333		2.27667		0.206374	0.209751	0.0102703
	1	24.13			5.40333		2.12667		0.228986
	1	24.37			5.64333		2.36667		0.193893
12	UBI	18.97	18.99
	UBI	19.01
	UBI	18.99
	1	24.4			5.41		2.13333		0.227931	0.209232	0.00988158
	1	24.55			5.56		2.28333		0.205423
	1	24.63			5.64		2.36333		0.194342
13	UBI	19.89	19.66
	UBI	19.57
	UBI	19.52
	2	24.9			5.24		1.96333		0.256435	0.262736	0.00906852
	2	24.77			5.11		1.83333		0.280616
	2	24.93			5.27		1.99333		0.251158
14	UBI	17.75	17.7967
	UBI	17.78
	UBI	17.86
	2	23.51			5.71333		2.43667		0.18471	0.183871	0.00152694
	2	23.5			5.70333		2.42667		0.185995
	2	23.54			5.74333		2.46667		0.180909
15	UBI	24.74	24.6733
	UBI	24.55
	UBI	24.73
	3	30.62			5.94667		2.67		0.157127	0.230022	0.0516584
	3	30.25			5.57667		2.3		0.203063
	3	29.55			4.87667		1.6		0.329877
16	UBI		#DIV/0!
	UBI
	UBI
	3				#DIV/0!		#DIV/0!		#DIV/0!	#DIV/0!	#DIV/0!
	3				#DIV/0!		#DIV/0!		#DIV/0!
	3				#DIV/0!		#DIV/0!		#DIV/0!
17	UBI		#DIV/0!
	UBI
	UBI
	4				#DIV/0!		#DIV/0!		#DIV/0!	#DIV/0!	#DIV/0!
	4				#DIV/0!		#DIV/0!		#DIV/0!
	4				#DIV/0!		#DIV/0!		#DIV/0!
18	UBI		#DIV/0!
	UBI
	UBI
	4				#DIV/0!		#DIV/0!		#DIV/0!	#DIV/0!	#DIV/0!
	4				#DIV/0!		#DIV/0!		#DIV/0!
	4				#DIV/0!		#DIV/0!		#DIV/0!
19	UBI		#DIV/0!
	UBI
	UBI
	5				#DIV/0!		#DIV/0!		#DIV/0!	#DIV/0!	#DIV/0!
	5				#DIV/0!		#DIV/0!		#DIV/0!
	5				#DIV/0!		#DIV/0!		#DIV/0!
20	UBI		#DIV/0!
	UBI
	UBI
	5				#DIV/0!		#DIV/0!		#DIV/0!	#DIV/0!	#DIV/0!
	5				#DIV/0!		#DIV/0!		#DIV/0!
	5				#DIV/0!		#DIV/0!		#DIV/0!
21	UBI		#DIV/0!
	UBI
	UBI
	1				#DIV/0!		#DIV/0!		#DIV/0!	#DIV/0!	#DIV/0!
	1				#DIV/0!		#DIV/0!		#DIV/0!
	1				#DIV/0!		#DIV/0!		#DIV/0!
22	UBI		#DIV/0!
	UBI
	UBI
	2				#DIV/0!		#DIV/0!		#DIV/0!	#DIV/0!	#DIV/0!
	2				#DIV/0!		#DIV/0!		#DIV/0!
	2				#DIV/0!		#DIV/0!		#DIV/0!
23	UBI		#DIV/0!
	UBI
	UBI
	2				#DIV/0!		#DIV/0!		#DIV/0!	#DIV/0!	#DIV/0!
	2				#DIV/0!		#DIV/0!		#DIV/0!
	2				#DIV/0!		#DIV/0!		#DIV/0!
24	UBI		#DIV/0!
	UBI
	UBI
	3				#DIV/0!		#DIV/0!		#DIV/0!	#DIV/0!	#DIV/0!
	3				#DIV/0!		#DIV/0!		#DIV/0!
	3				#DIV/0!		#DIV/0!		#DIV/0!
25	UBI		#DIV/0!
	UBI
	UBI
	3				#DIV/0!		#DIV/0!		#DIV/0!	#DIV/0!	#DIV/0!
	3				#DIV/0!		#DIV/0!		#DIV/0!
	3				#DIV/0!		#DIV/0!		#DIV/0!
26	UBI		#DIV/0!
	UBI
	UBI
	4				#DIV/0!		#DIV/0!		#DIV/0!	#DIV/0!	#DIV/0!
	4				#DIV/0!		#DIV/0!		#DIV/0!
	4				#DIV/0!		#DIV/0!		#DIV/0!
27	UBI		#DIV/0!
	UBI
	UBI
	4				#DIV/0!		#DIV/0!		#DIV/0!	#DIV/0!	#DIV/0!
	4				#DIV/0!		#DIV/0!		#DIV/0!
	4				#DIV/0!		#DIV/0!		#DIV/0!
28	UBI		#DIV/0!
	UBI
	UBI
	5				#DIV/0!		#DIV/0!		#DIV/0!	#DIV/0!	#DIV/0!
	5				#DIV/0!		#DIV/0!		#DIV/0!
	5				#DIV/0!		#DIV/0!		#DIV/0!
29	UBI		#DIV/0!
	UBI
	UBI
	5				#DIV/0!		#DIV/0!		#DIV/0!	#DIV/0!	#DIV/0!
	5				#DIV/0!		#DIV/0!		#DIV/0!
	5				#DIV/0!		#DIV/0!		#DIV/0!
30	UBI		#DIV/0!
	UBI
	UBI
	1				#DIV/0!		#DIV/0!		#DIV/0!	#DIV/0!	#DIV/0!
	1				#DIV/0!		#DIV/0!		#DIV/0!
	1				#DIV/0!		#DIV/0!		#DIV/0!
31	UBI		#DIV/0!
	UBI
	UBI
	2				#DIV/0!		#DIV/0!		#DIV/0!	#DIV/0!	#DIV/0!
	2				#DIV/0!		#DIV/0!		#DIV/0!
	2				#DIV/0!		#DIV/0!		#DIV/0!
32	UBI		#DIV/0!
	UBI
	UBI
	2				#DIV/0!		#DIV/0!		#DIV/0!	#DIV/0!	#DIV/0!
	2				#DIV/0!		#DIV/0!		#DIV/0!
	2				#DIV/0!		#DIV/0!		#DIV/0!
33	UBI		#DIV/0!
	UBI
	UBI
	3				#DIV/0!		#DIV/0!		#DIV/0!	#DIV/0!	#DIV/0!
	3				#DIV/0!		#DIV/0!		#DIV/0!
	3				#DIV/0!		#DIV/0!		#DIV/0!
34	UBI		#DIV/0!
	UBI
	UBI
	3				#DIV/0!		#DIV/0!		#DIV/0!	#DIV/0!	#DIV/0!
	3				#DIV/0!		#DIV/0!		#DIV/0!
	3				#DIV/0!		#DIV/0!		#DIV/0!
35	UBI		#DIV/0!
	UBI
	UBI
	4				#DIV/0!		#DIV/0!		#DIV/0!	#DIV/0!	#DIV/0!
	4				#DIV/0!		#DIV/0!		#DIV/0!
	4				#DIV/0!		#DIV/0!		#DIV/0!
36	UBI		#DIV/0!
	UBI
	UBI
	4				#DIV/0!		#DIV/0!		#DIV/0!	#DIV/0!	#DIV/0!
	4				#DIV/0!		#DIV/0!		#DIV/0!
	4				#DIV/0!		#DIV/0!		#DIV/0!

## Sheet: DXR
	treatment	Threshold Cycle (Ct)	Mean		ΔCT(treatment-UBI)		ΔΔCT(treatment-CK)		2^(-△△Ct)	average	SD	1	0		1.29968	0.0418446		2.45712	0.0356207		2.65311	0.0697523		3.23266	0.142153
1	UBI	20.24	20.3333									1.41854	0.324262		2.4775	0.095903		1.5446	0.0307728		0.562143	0.0228884		0.811057	0.0236215
	UBI	20.35										0.34534	0.00667091		0.399741	0.00722506		0.505434	0.0201889		0.356886	0.0179097		0.728886	0.0891946
	UBI	20.41
	1	25.06	24.7067		4.37333
	1	24.58										显著性分析
	1	24.48										1	0.777366	0.340722		1	1.29968	2.45712	2.65311	3.23266
												1	1.65481	0.358489		1.41854	2.4775	1.5446	0.562143	0.811057
2	UBI	19.71	19.7767									1	1.82344	0.336808		0.34534	0.399741	0.505434	0.356886	0.728886
	UBI	19.79										1.23114	2.2868	0.387786
	UBI	19.83										1.37554	2.55502	0.398688
	1	23.85			4.07333		-0.3		1.23114	1.29968	0.0418446	1.29235	2.59068	0.412748
	1	23.69			3.91333		-0.46		1.37554			2.40605	1.51922	0.477421
	1	23.78			4.00333		-0.37		1.29235			2.43964	1.50873	0.494257
3	UBI	20.85	20.7033									2.52567	1.60585	0.544624
	UBI	20.6										2.71321	0.547147	0.343885
	UBI	20.66										2.73208	0.532185	0.334482
	2	23.81			3.10667		-1.26667		2.40605	2.45712	0.0356207	2.51403	0.607097	0.392292
	2	23.79			3.08667		-1.28667		2.43964			3.12387	0.799221	0.66281
	2	23.74			3.03667		-1.33667		2.52567			3.05958	0.777366	0.905425
4	UBI	22.25	22.3567									3.51453	0.856584	0.618423
	UBI	22.71
	UBI	22.11
	2	25.29			2.93333		-1.44		2.71321	2.65311	0.0697523
	2	25.28			2.92333		-1.45		2.73208
	2	25.4			3.04333		-1.33		2.51403
5	UBI	26.28	26.21
	UBI	26.34
	UBI	26.01
	3	28.94			2.73		-1.64333		3.12387	3.23266	0.142153
	3	28.97			2.76		-1.61333		3.05958
	3	28.77			2.56		-1.81333		3.51453
6	UBI	20.69	20.7433
	UBI	20.72
	UBI	20.82
	3	25.48			4.73667		0.363333		0.777366	1.41854	0.324262
	3	24.39			3.64667		-0.726667		1.65481
	3	24.25			3.50667		-0.866667		1.82344
7	UBI	22.43	22.53
	UBI	22.54
	UBI	22.62
	4	25.71			3.18		-1.19333		2.2868	2.4775	0.095903
	4	25.55			3.02		-1.35333		2.55502
	4	25.53			3		-1.37333		2.59068
8	UBI	20.97	21.03
	UBI	21.08
	UBI	21.04
	4	24.8			3.77		-0.603333		1.51922	1.5446	0.0307728
	4	24.81			3.78		-0.593333		1.50873
	4	24.72			3.69		-0.683333		1.60585
9	UBI	19.68	19.6467
	UBI	19.71
	UBI	19.55
	5	24.89			5.24333		0.87		0.547147	0.562143	0.0228884
	5	24.93			5.28333		0.91		0.532185
	5	24.74			5.09333		0.72		0.607097
10	UBI	19.45	19.2533
	UBI	19.2
	UBI	19.11
	5	23.95			4.69667		0.323333		0.799221	0.811057	0.0236215
	5	23.99			4.73667		0.363333		0.777366
	5	23.85			4.59667		0.223333		0.856584
11	UBI	18.72	18.7267
	UBI	18.79
	UBI	18.67
	1	24.71	24.6533		5.92667		1.55333		0.340722	0.34534	0.00667091
	1	24.58			5.85333		1.48		0.358489
	1	24.67			5.94333		1.57		0.336808
12	UBI	18.97	18.99
	UBI	19.01
	UBI	18.99
	1	24.73			5.74		1.36667		0.387786	0.399741	0.00722506
	1	24.69			5.7		1.32667		0.398688
	1	24.64			5.65		1.27667		0.412748
13	UBI	19.89	19.66
	UBI	19.57
	UBI	19.52
	2	25.1			5.44		1.06667		0.477421	0.505434	0.0201889
	2	25.05			5.39		1.01667		0.494257
	2	24.91			5.25		0.876667		0.544624
14	UBI	17.75	17.7967
	UBI	17.78
	UBI	17.86
	2	23.71			5.91333		1.54		0.343885	0.356886	0.0179097
	2	23.75			5.95333		1.58		0.334482
	2	23.52			5.72333		1.35		0.392292
15	UBI	24.74	24.6733
	UBI	24.55
	UBI	24.73
	3	29.64			4.96667		0.593333		0.66281	0.728886	0.0891946
	3	29.19			4.51667		0.143333		0.905425
	3	29.74			5.06667		0.693333		0.618423
16	UBI		#DIV/0!
	UBI
	UBI
	3				#DIV/0!		#DIV/0!		#DIV/0!	#DIV/0!	#DIV/0!
	3				#DIV/0!		#DIV/0!		#DIV/0!
	3				#DIV/0!		#DIV/0!		#DIV/0!
17	UBI		#DIV/0!
	UBI
	UBI
	4				#DIV/0!		#DIV/0!		#DIV/0!	#DIV/0!	#DIV/0!
	4				#DIV/0!		#DIV/0!		#DIV/0!
	4				#DIV/0!		#DIV/0!		#DIV/0!
18	UBI		#DIV/0!
	UBI
	UBI
	4				#DIV/0!		#DIV/0!		#DIV/0!	#DIV/0!	#DIV/0!
	4				#DIV/0!		#DIV/0!		#DIV/0!
	4				#DIV/0!		#DIV/0!		#DIV/0!
19	UBI		#DIV/0!
	UBI
	UBI
	5				#DIV/0!		#DIV/0!		#DIV/0!	#DIV/0!	#DIV/0!
	5				#DIV/0!		#DIV/0!		#DIV/0!
	5				#DIV/0!		#DIV/0!		#DIV/0!
20	UBI		#DIV/0!
	UBI
	UBI
	5				#DIV/0!		#DIV/0!		#DIV/0!	#DIV/0!	#DIV/0!
	5				#DIV/0!		#DIV/0!		#DIV/0!
	5				#DIV/0!		#DIV/0!		#DIV/0!
21	UBI		#DIV/0!
	UBI
	UBI
	1				#DIV/0!		#DIV/0!		#DIV/0!	#DIV/0!	#DIV/0!
	1				#DIV/0!		#DIV/0!		#DIV/0!
	1				#DIV/0!		#DIV/0!		#DIV/0!
22	UBI		#DIV/0!
	UBI
	UBI
	2				#DIV/0!		#DIV/0!		#DIV/0!	#DIV/0!	#DIV/0!
	2				#DIV/0!		#DIV/0!		#DIV/0!
	2				#DIV/0!		#DIV/0!		#DIV/0!
23	UBI		#DIV/0!
	UBI
	UBI
	2				#DIV/0!		#DIV/0!		#DIV/0!	#DIV/0!	#DIV/0!
	2				#DIV/0!		#DIV/0!		#DIV/0!
	2				#DIV/0!		#DIV/0!		#DIV/0!
24	UBI		#DIV/0!
	UBI
	UBI
	3				#DIV/0!		#DIV/0!		#DIV/0!	#DIV/0!	#DIV/0!
	3				#DIV/0!		#DIV/0!		#DIV/0!
	3				#DIV/0!		#DIV/0!		#DIV/0!
25	UBI		#DIV/0!
	UBI
	UBI
	3				#DIV/0!		#DIV/0!		#DIV/0!	#DIV/0!	#DIV/0!
	3				#DIV/0!		#DIV/0!		#DIV/0!
	3				#DIV/0!		#DIV/0!		#DIV/0!
26	UBI		#DIV/0!
	UBI
	UBI
	4				#DIV/0!		#DIV/0!		#DIV/0!	#DIV/0!	#DIV/0!
	4				#DIV/0!		#DIV/0!		#DIV/0!
	4				#DIV/0!		#DIV/0!		#DIV/0!
27	UBI		#DIV/0!
	UBI
	UBI
	4				#DIV/0!		#DIV/0!		#DIV/0!	#DIV/0!	#DIV/0!
	4				#DIV/0!		#DIV/0!		#DIV/0!
	4				#DIV/0!		#DIV/0!		#DIV/0!
28	UBI		#DIV/0!
	UBI
	UBI
	5				#DIV/0!		#DIV/0!		#DIV/0!	#DIV/0!	#DIV/0!
	5				#DIV/0!		#DIV/0!		#DIV/0!
	5				#DIV/0!		#DIV/0!		#DIV/0!
29	UBI		#DIV/0!
	UBI
	UBI
	5				#DIV/0!		#DIV/0!		#DIV/0!	#DIV/0!	#DIV/0!
	5				#DIV/0!		#DIV/0!		#DIV/0!
	5				#DIV/0!		#DIV/0!		#DIV/0!
30	UBI		#DIV/0!
	UBI
	UBI
	1				#DIV/0!		#DIV/0!		#DIV/0!	#DIV/0!	#DIV/0!
	1				#DIV/0!		#DIV/0!		#DIV/0!
	1				#DIV/0!		#DIV/0!		#DIV/0!
31	UBI		#DIV/0!
	UBI
	UBI
	2				#DIV/0!		#DIV/0!		#DIV/0!	#DIV/0!	#DIV/0!
	2				#DIV/0!		#DIV/0!		#DIV/0!
	2				#DIV/0!		#DIV/0!		#DIV/0!
32	UBI		#DIV/0!
	UBI
	UBI
	2				#DIV/0!		#DIV/0!		#DIV/0!	#DIV/0!	#DIV/0!
	2				#DIV/0!		#DIV/0!		#DIV/0!
	2				#DIV/0!		#DIV/0!		#DIV/0!
33	UBI		#DIV/0!
	UBI
	UBI
	3				#DIV/0!		#DIV/0!		#DIV/0!	#DIV/0!	#DIV/0!
	3				#DIV/0!		#DIV/0!		#DIV/0!
	3				#DIV/0!		#DIV/0!		#DIV/0!
34	UBI		#DIV/0!
	UBI
	UBI
	3				#DIV/0!		#DIV/0!		#DIV/0!	#DIV/0!	#DIV/0!
	3				#DIV/0!		#DIV/0!		#DIV/0!
	3				#DIV/0!		#DIV/0!		#DIV/0!
35	UBI		#DIV/0!
	UBI
	UBI
	4				#DIV/0!		#DIV/0!		#DIV/0!	#DIV/0!	#DIV/0!
	4				#DIV/0!		#DIV/0!		#DIV/0!
	4				#DIV/0!		#DIV/0!		#DIV/0!
36	UBI		#DIV/0!
	UBI
	UBI
	4				#DIV/0!		#DIV/0!		#DIV/0!	#DIV/0!	#DIV/0!
	4				#DIV/0!		#DIV/0!		#DIV/0!
	4				#DIV/0!		#DIV/0!		#DIV/0!

## Sheet: MCT
	treatment	Threshold Cycle (Ct)	Mean		ΔCT(treatment-UBI)		ΔΔCT(treatment-CK)		2^(-△△Ct)	average	SD	1	0		1.0058	0.0342772		1.63248	0.0270266		1.89713	0.0349588		1.66424	0.123193
1	UBI	20.24	20.3333									1.03344	0.0239796		1.01072	0.0794704		0.902776	0.0375534		0.184195	0.0211404		0.146504	0.00596508
	UBI	20.35										0.172828	0.00390081		0.176717	0.00778977		0.204297	0.00764676		0.183802	0.00809609		0.183484	0.00922686
	UBI	20.41
	1	23.74	23.75		3.41667
	1	23.71										显著性分析
	1	23.8										1	1.06437	0.178418		1	1.0058	1.63248	1.89713	1.66424
												1	1.04972	0.16532		1.03344	1.01072	0.902776	0.184195	0.146504
2	UBI	19.71	19.7767									1	0.986233	0.174746		0.172828	0.176717	0.204297	0.183802	0.183484
	UBI	19.79										1.00231	0.97716	0.189027
	UBI	19.83										0.948246	1.16205	0.162292
	1	23.19			3.41333		-0.00333333		1.00231	1.0058	0.0342772	1.06683	0.89296	0.178831
	1	23.27			3.49333		0.0766667		0.948246			1.67018	0.856584	0.212667
	1	23.1			3.32333		-0.0933333		1.06683			1.58008	0.874583	0.189027
3	UBI	20.85	20.7033									1.64718	0.97716	0.211198
	UBI	20.6										1.88339	0.221186	0.192554
	UBI	20.66										1.84463	0.183434	0.191224
	2	23.38			2.67667		-0.74		1.67018	1.63248	0.0270266	1.96337	0.147966	0.167628
	2	23.46			2.75667		-0.66		1.58008			1.71317	0.15822	0.19751
	2	23.4			2.69667		-0.72		1.64718			1.43065	0.142595	0.166086
4	UBI	22.25	22.3567									1.8489	0.138696	0.186856
	UBI	22.71
	UBI	22.11
	2	24.86			2.50333		-0.913333		1.88339	1.89713	0.0349588
	2	24.89			2.53333		-0.883333		1.84463
	2	24.8			2.44333		-0.973333		1.96337
5	UBI	26.28	26.21
	UBI	26.34
	UBI	26.01
	3	28.85			2.64		-0.776667		1.71317	1.66424	0.123193
	3	29.11			2.9		-0.516667		1.43065
	3	28.74			2.53		-0.886667		1.8489
6	UBI	20.69	20.7433
	UBI	20.72
	UBI	20.82
	3	24.07			3.32667		-0.09		1.06437	1.03344	0.0239796
	3	24.09			3.34667		-0.07		1.04972
	3	24.18			3.43667		0.02		0.986233
7	UBI	22.43	22.53
	UBI	22.54
	UBI	22.62
	4	25.98			3.45		0.0333333		0.97716	1.01072	0.0794704
	4	25.73			3.2		-0.216667		1.16205
	4	26.11			3.58		0.163333		0.89296
8	UBI	20.97	21.03
	UBI	21.08
	UBI	21.04
	4	24.67			3.64		0.223333		0.856584	0.902776	0.0375534
	4	24.64			3.61		0.193333		0.874583
	4	24.48			3.45		0.0333333		0.97716
9	UBI	19.68	19.6467
	UBI	19.71
	UBI	19.55
	5	25.24			5.59333		2.17667		0.221186	0.184195	0.0211404
	5	25.51			5.86333		2.44667		0.183434
	5	25.82			6.17333		2.75667		0.147966
10	UBI	19.45	19.2533
	UBI	19.2
	UBI	19.11
	5	25.33			6.07667		2.66		0.15822	0.146504	0.00596508
	5	25.48			6.22667		2.81		0.142595
	5	25.52			6.26667		2.85		0.138696
11	UBI	18.72	18.7267
	UBI	18.79
	UBI	18.67
	1	24.49	24.63		5.90333		2.48667		0.178418	0.172828	0.00390081
	1	24.74			6.01333		2.59667		0.16532
	1	24.66			5.93333		2.51667		0.174746
12	UBI	18.97	18.99
	UBI	19.01
	UBI	18.99
	1	24.81			5.82		2.40333		0.189027	0.176717	0.00778977
	1	25.03			6.04		2.62333		0.162292
	1	24.89			5.9		2.48333		0.178831
13	UBI	19.89	19.66
	UBI	19.57
	UBI	19.52
	2	25.31			5.65		2.23333		0.212667	0.204297	0.00764676
	2	25.48			5.82		2.40333		0.189027
	2	25.32			5.66		2.24333		0.211198
14	UBI	17.75	17.7967
	UBI	17.78
	UBI	17.86
	2	23.59			5.79333		2.37667		0.192554	0.183802	0.00809609
	2	23.6			5.80333		2.38667		0.191224
	2	23.79			5.99333		2.57667		0.167628
15	UBI	24.74	24.6733
	UBI	24.55
	UBI	24.73
	3	30.43			5.75667		2.34		0.19751	0.183484	0.00922686
	3	30.68			6.00667		2.59		0.166086
	3	30.51			5.83667		2.42		0.186856
16	UBI		#DIV/0!
	UBI
	UBI
	3				#DIV/0!		#DIV/0!		#DIV/0!	#DIV/0!	#DIV/0!
	3				#DIV/0!		#DIV/0!		#DIV/0!
	3				#DIV/0!		#DIV/0!		#DIV/0!
17	UBI		#DIV/0!
	UBI
	UBI
	4				#DIV/0!		#DIV/0!		#DIV/0!	#DIV/0!	#DIV/0!
	4				#DIV/0!		#DIV/0!		#DIV/0!
	4				#DIV/0!		#DIV/0!		#DIV/0!
18	UBI		#DIV/0!
	UBI
	UBI
	4				#DIV/0!		#DIV/0!		#DIV/0!	#DIV/0!	#DIV/0!
	4				#DIV/0!		#DIV/0!		#DIV/0!
	4				#DIV/0!		#DIV/0!		#DIV/0!
19	UBI		#DIV/0!
	UBI
	UBI
	5				#DIV/0!		#DIV/0!		#DIV/0!	#DIV/0!	#DIV/0!
	5				#DIV/0!		#DIV/0!		#DIV/0!
	5				#DIV/0!		#DIV/0!		#DIV/0!
20	UBI		#DIV/0!
	UBI
	UBI
	5				#DIV/0!		#DIV/0!		#DIV/0!	#DIV/0!	#DIV/0!
	5				#DIV/0!		#DIV/0!		#DIV/0!
	5				#DIV/0!		#DIV/0!		#DIV/0!
21	UBI		#DIV/0!
	UBI
	UBI
	1				#DIV/0!		#DIV/0!		#DIV/0!	#DIV/0!	#DIV/0!
	1				#DIV/0!		#DIV/0!		#DIV/0!
	1				#DIV/0!		#DIV/0!		#DIV/0!
22	UBI		#DIV/0!
	UBI
	UBI
	2				#DIV/0!		#DIV/0!		#DIV/0!	#DIV/0!	#DIV/0!
	2				#DIV/0!		#DIV/0!		#DIV/0!
	2				#DIV/0!		#DIV/0!		#DIV/0!
23	UBI		#DIV/0!
	UBI
	UBI
	2				#DIV/0!		#DIV/0!		#DIV/0!	#DIV/0!	#DIV/0!
	2				#DIV/0!		#DIV/0!		#DIV/0!
	2				#DIV/0!		#DIV/0!		#DIV/0!
24	UBI		#DIV/0!
	UBI
	UBI
	3				#DIV/0!		#DIV/0!		#DIV/0!	#DIV/0!	#DIV/0!
	3				#DIV/0!		#DIV/0!		#DIV/0!
	3				#DIV/0!		#DIV/0!		#DIV/0!
25	UBI		#DIV/0!
	UBI
	UBI
	3				#DIV/0!		#DIV/0!		#DIV/0!	#DIV/0!	#DIV/0!
	3				#DIV/0!		#DIV/0!		#DIV/0!
	3				#DIV/0!		#DIV/0!		#DIV/0!
26	UBI		#DIV/0!
	UBI
	UBI
	4				#DIV/0!		#DIV/0!		#DIV/0!	#DIV/0!	#DIV/0!
	4				#DIV/0!		#DIV/0!		#DIV/0!
	4				#DIV/0!		#DIV/0!		#DIV/0!
27	UBI		#DIV/0!
	UBI
	UBI
	4				#DIV/0!		#DIV/0!		#DIV/0!	#DIV/0!	#DIV/0!
	4				#DIV/0!		#DIV/0!		#DIV/0!
	4				#DIV/0!		#DIV/0!		#DIV/0!
28	UBI		#DIV/0!
	UBI
	UBI
	5				#DIV/0!		#DIV/0!		#DIV/0!	#DIV/0!	#DIV/0!
	5				#DIV/0!		#DIV/0!		#DIV/0!
	5				#DIV/0!		#DIV/0!		#DIV/0!
29	UBI		#DIV/0!
	UBI
	UBI
	5				#DIV/0!		#DIV/0!		#DIV/0!	#DIV/0!	#DIV/0!
	5				#DIV/0!		#DIV/0!		#DIV/0!
	5				#DIV/0!		#DIV/0!		#DIV/0!
30	UBI		#DIV/0!
	UBI
	UBI
	1				#DIV/0!		#DIV/0!		#DIV/0!	#DIV/0!	#DIV/0!
	1				#DIV/0!		#DIV/0!		#DIV/0!
	1				#DIV/0!		#DIV/0!		#DIV/0!
31	UBI		#DIV/0!
	UBI
	UBI
	2				#DIV/0!		#DIV/0!		#DIV/0!	#DIV/0!	#DIV/0!
	2				#DIV/0!		#DIV/0!		#DIV/0!
	2				#DIV/0!		#DIV/0!		#DIV/0!
32	UBI		#DIV/0!
	UBI
	UBI
	2				#DIV/0!		#DIV/0!		#DIV/0!	#DIV/0!	#DIV/0!
	2				#DIV/0!		#DIV/0!		#DIV/0!
	2				#DIV/0!		#DIV/0!		#DIV/0!
33	UBI		#DIV/0!
	UBI
	UBI
	3				#DIV/0!		#DIV/0!		#DIV/0!	#DIV/0!	#DIV/0!
	3				#DIV/0!		#DIV/0!		#DIV/0!
	3				#DIV/0!		#DIV/0!		#DIV/0!
34	UBI		#DIV/0!
	UBI
	UBI
	3				#DIV/0!		#DIV/0!		#DIV/0!	#DIV/0!	#DIV/0!
	3				#DIV/0!		#DIV/0!		#DIV/0!
	3				#DIV/0!		#DIV/0!		#DIV/0!
35	UBI		#DIV/0!
	UBI
	UBI
	4				#DIV/0!		#DIV/0!		#DIV/0!	#DIV/0!	#DIV/0!
	4				#DIV/0!		#DIV/0!		#DIV/0!
	4				#DIV/0!		#DIV/0!		#DIV/0!
36	UBI		#DIV/0!
	UBI
	UBI
	4				#DIV/0!		#DIV/0!		#DIV/0!	#DIV/0!	#DIV/0!
	4				#DIV/0!		#DIV/0!		#DIV/0!
	4				#DIV/0!		#DIV/0!		#DIV/0!

[truncated: 37 more sheets: HDS, GPPPS, 13LOXO, 9HPL, ADH, ISO, 9LOX, 13HPL, BR6OX1, BR6OX2, DWF4, DET2, CPD, BAS1, BZRI1-2, BZRI1-4, BZRI1-3, BZRI1-1, BRI1, BKI1 …]
